# Supplementary material for: Pan-genomic characterization of high-risk pediatric papillary thyroid carcinoma
Source: Endocr Relat Cancer. 2021 Apr 6;28(5):337–51. doi: 10.1530/ERC-20-0464 (PMC8111328; doi:10.1530/ERC-20-0464)
Supplement: Supplementary Table 4: Genes differentially expressed between clusters M and F [file supplementary_table_4.xlsx]

## Sheet: Blad1
Supplementary Table 4: Genes differentially expressed between clusters M and F
Gene ID	Gene symbol	P-value	Q-value	Beta-value	Standard error of beta-value	Mean of ln(observations)	Variance of observations	Technical variance of observations estimated from bootstraps
ENSG00000181617.5	FDCSP	3.59274e-189	6.37603e-185	-7.16065	0.24409	6.36175	14.3754	0.0289939
ENSG00000105369.9	CD79A	1.92892e-95	1.71162e-91	-6.86535	0.331208	5.8974	13.3363	0.0320581
ENSG00000159958.6	TNFRSF13C	1.86778e-90	1.10492e-86	-5.80819	0.287989	5.51528	9.48338	0.0509062
ENSG00000132185.16	FCRLA	2.29557e-77	1.01848e-73	-6.71692	0.360775	5.25183	12.6312	0.14653
ENSG00000162692.12	VCAM1	5.77037e-76	2.04814e-72	-3.45177	0.187144	7.26677	3.36292	0.00239271
ENSG00000211898.7	IGHD	1.46615e-72	4.33663e-69	-6.51826	0.361809	4.71101	12.0256	0.0914037
ENSG00000101265.16	RASSF2	7.11668e-72	1.80428e-68	-3.34459	0.186556	7.64695	3.18464	0.00113503
ENSG00000172724.12	CCL19	1.6501e-65	3.66054e-62	-6.69716	0.391788	5.34674	12.8	0.0556847
ENSG00000020633.18	RUNX3	2.04398e-65	4.0305e-62	-3.91272	0.229064	6.04299	4.3692	0.0062418
ENSG00000100721.11	AL139020.1	3.57542e-63	6.34529e-60	-6.31623	0.376474	5.49271	11.3968	0.107379
ENSG00000126860.11	EVI2A	6.13999e-63	9.90603e-60	-3.2854	0.1962	7.16884	3.08384	0.00245997
ENSG00000211897.9	IGHG3	2.23523e-62	3.30571e-59	-8.48054	0.508788	6.05946	20.5529	0.0410783
ENSG00000140968.11	IRF8	8.95746e-60	1.22283e-56	-4.69752	0.288087	6.09003	6.31407	0.00836227
ENSG00000188042.8	ARL4C	4.30738e-59	5.46022e-56	-3.39383	0.20937	7.15982	3.29688	0.00209255
ENSG00000115165.10	CYTIP	1.27121e-58	1.50401e-55	-3.8686	0.239645	5.74263	4.26463	0.00327721
ENSG00000162897.15	FCAMR	3.87379e-57	4.29676e-54	-5.90301	0.370541	4.45092	9.97629	0.0725826
ENSG00000100368.14	CSF2RB	1.03611e-55	1.08164e-52	-3.77667	0.240185	6.42793	4.09021	0.00447602
ENSG00000104921.15	FCER2	1.37827e-55	1.3589e-52	-6.79969	0.432939	4.73974	13.1108	0.236305
ENSG00000198771.11	RCSD1	1.91548e-54	1.78916e-51	-3.35601	0.215986	6.64574	3.23223	0.00177188
ENSG00000126353.3	CCR7	2.35353e-54	2.08841e-51	-5.88729	0.379216	5.9508	9.94739	0.0336819
ENSG00000211899.10	IGHM	4.74089e-54	4.00651e-51	-6.59266	0.425884	7.49584	12.4761	0.00827155
ENSG00000035720.8	STAP1	2.58988e-53	2.08921e-50	-5.7124	0.371652	4.96718	9.37127	0.0892518
ENSG00000203710.11	CR1	1.17691e-52	9.08111e-50	-4.95753	0.324618	4.76121	7.03311	0.0337898
ENSG00000180096.12	2020-09-01	8.51261e-51	6.29472e-48	-3.97938	0.265466	6.0901	4.55536	0.0122776
ENSG00000125245.12	GPR18	2.99264e-50	2.12442e-47	-5.23113	0.350931	4.65211	7.84981	0.0645054
ENSG00000122862.5	SRGN	4.28191e-48	2.92273e-45	-2.53645	0.174072	8.97259	1.85443	0.000198577
ENSG00000167286.9	CD3D	2.20758e-47	1.45103e-44	-4.07842	0.282073	5.79878	4.79723	0.0137354
ENSG00000168421.13	RHOH	1.77945e-46	1.12785e-43	-3.47722	0.242918	6.17317	3.48976	0.00934153
ENSG00000163219.11	ARHGAP25	9.33491e-46	5.71264e-43	-3.24199	0.22833	6.3504	3.03543	0.00309832
ENSG00000196092.13	PAX5	1.18803e-45	7.02799e-43	-5.93371	0.418404	3.98145	10.0414	0.0976962
ENSG00000184454.7	NCMAP	1.46533e-45	8.3888e-43	2.96539	0.209316	7.0038	2.54	0.00241642
ENSG00000101445.10	PPP1R16B	7.39476e-45	4.10109e-42	-3.36477	0.239436	6.41159	3.27231	0.00567353
ENSG00000170476.15	MZB1	4.20802e-44	2.26302e-41	-5.86929	0.421365	5.47366	9.96361	0.0419039
ENSG00000188822.8	CNR2	5.90866e-44	3.08415e-41	-4.75962	0.342296	4.70397	6.40438	0.0561698
ENSG00000008517.16	IL32	8.85199e-44	4.37518e-41	-2.68869	0.193765	7.4194	2.09151	0.00166438
ENSG00000137101.12	CD72	8.8751e-44	4.37518e-41	-3.45704	0.249141	5.62289	3.41152	0.00680579
ENSG00000269404.7	SPIB	1.4625e-43	7.01484e-41	-4.83749	0.34953	4.78318	6.70532	0.0784358
ENSG00000122122.10	SASH3	2.9518e-43	1.37857e-40	-4.00643	0.290544	6.48129	4.64634	0.0101287
ENSG00000172578.12	KLHL6	1.66774e-42	7.58906e-40	-3.93971	0.288329	6.61773	4.49621	0.00529336
ENSG00000180353.11	HCLS1	5.24551e-42	2.3273e-39	-2.90377	0.213823	7.46204	2.44379	0.000469425
ENSG00000172349.17	IL16	6.69278e-42	2.89699e-39	-3.69718	0.272605	7.25982	3.96212	0.0059117
ENSG00000211677.2	IGLC2	2.49649e-41	1.05488e-38	-6.27932	0.466327	8.29845	11.436	0.00301297
ENSG00000125354.23	2020-09-06	3.38287e-41	1.39618e-38	-2.72124	0.202428	7.68246	2.14805	0.00137583
ENSG00000167483.18	FAM129C	3.69114e-41	1.48879e-38	-4.39753	0.327281	4.68758	5.50002	0.0289602
ENSG00000110777.12	POU2AF1	5.20327e-41	2.05205e-38	-4.24549	0.316564	5.14884	5.22941	0.00733649
ENSG00000117091.10	CD48	6.21686e-41	2.39849e-38	-4.74836	0.35441	7.68611	6.54216	0.00492602
ENSG00000185245.8	GP1BA	2.43482e-40	9.19376e-38	-4.37216	0.328827	4.78175	5.55022	0.0430328
ENSG00000155307.18	SAMSN1	2.50369e-40	9.25688e-38	-3.38723	0.254791	6.00709	3.33129	0.00541997
ENSG00000110448.11	CD5	1.44751e-39	5.24264e-37	-4.2465	0.322628	5.34028	5.24042	0.0300439
ENSG00000211751.9	TRBC1	1.56024e-39	5.53793e-37	-4.57693	0.347882	6.66391	6.0879	0.00976818
ENSG00000117322.17	CR2	2.25445e-39	7.84503e-37	-5.22549	0.39802	6.27145	7.93696	0.00922909
ENSG00000147168.12	IL2RG	3.34173e-39	1.14049e-36	-4.04063	0.308472	7.15614	4.74665	0.00226298
ENSG00000211668.2	IGLV2-11	3.80611e-39	1.27447e-36	-6.60999	0.505003	5.25062	12.7034	0.101275
ENSG00000211893.4	IGHG2	1.46277e-38	4.80738e-36	-6.06953	0.467379	4.61926	10.7186	0.0650805
ENSG00000141293.16	SKAP1	1.96622e-38	6.34445e-36	-3.44705	0.265901	5.4423	3.45222	0.0144544
ENSG00000129675.16	ARHGEF6	2.51962e-38	7.98494e-36	-2.4033	0.18566	7.39742	1.68101	0.00104225
ENSG00000102445.18	RUBCNL	2.88267e-38	8.97521e-36	-2.55537	0.197565	6.84684	1.86832	0.00350916
ENSG00000102096.9	PIM2	3.27297e-38	1.00147e-35	-3.11786	0.241236	6.54079	2.82962	0.00156057
ENSG00000259698.1	FAM30C	4.45724e-38	1.34072e-35	-6.402	0.49625	2.71462	11.5819	0.0485868
ENSG00000172794.20	RAB37	1.17019e-37	3.46124e-35	-3.4297	0.267399	5.37405	3.38753	0.0107082
ENSG00000185811.18	IKZF1	1.32941e-37	3.8677e-35	-3.99643	0.311825	6.36978	4.65259	0.00504907
ENSG00000211967.3	IGHV3-53	4.83081e-37	1.38278e-34	-6.26657	0.492817	2.66588	11.448	0.0218792
ENSG00000211937.3	IGHV2-5	6.65317e-37	1.87419e-34	-6.38614	0.503212	4.37952	11.8913	0.105013
ENSG00000211652.2	IGLV7-43	6.86606e-37	1.90394e-34	-6.02522	0.474865	3.18754	10.5799	0.0827296
ENSG00000186265.10	BTLA	7.84922e-37	2.14308e-34	-5.45656	0.430403	3.56148	8.66637	0.051901
ENSG00000135074.15	ADAM19	8.08842e-37	2.17493e-34	-4.17801	0.329614	5.79624	5.09026	0.00791038
ENSG00000185905.4	C16orf54	9.08732e-37	2.40706e-34	-3.69813	0.291966	5.69815	3.98837	0.0125451
ENSG00000138623.10	SEMA7A	2.09058e-36	5.4561e-34	-3.33566	0.264718	5.46119	3.23319	0.0144324
ENSG00000010671.15	BTK	3.33157e-36	8.56889e-34	-3.77672	0.300599	5.04469	4.16291	0.00526308
ENSG00000128218.8	VPREB3	4.38608e-36	1.112e-33	-5.54586	0.442176	4.81164	8.97797	0.0812176
ENSG00000081237.20	PTPRC	5.83728e-36	1.45907e-33	-3.74191	0.298886	6.42088	4.08794	0.0012617
ENSG00000227507.2	LTB	6.54959e-36	1.61438e-33	-5.68363	0.454312	3.62552	9.43189	0.0343043
ENSG00000070190.13	DAPP1	1.7007e-35	4.13458e-33	-4.57933	0.36828	5.87834	6.12646	0.0164429
ENSG00000140030.6	GPR65	4.92227e-35	1.18048e-32	-2.95659	0.239416	5.80203	2.53548	0.00663974
ENSG00000123329.18	ARHGAP9	6.00837e-35	1.42174e-32	-3.63719	0.294913	5.69153	3.86804	0.0126346
ENSG00000143851.15	PTPN7	6.15355e-35	1.43693e-32	-3.73883	0.303201	4.84634	4.07583	0.0102714
ENSG00000162894.12	FCMR	8.4685e-35	1.95182e-32	-4.79834	0.389936	6.21952	6.73345	0.0145279
ENSG00000103522.16	IL21R	1.21076e-34	2.75479e-32	-3.75689	0.306022	5.73552	4.12873	0.0186403
ENSG00000168081.9	PNOC	1.75493e-34	3.94238e-32	-6.29432	0.513971	3.34343	11.2406	0.208841
ENSG00000188505.5	NCCRP1	1.86016e-34	4.12653e-32	-3.62444	0.296073	5.06534	3.83027	0.0228326
ENSG00000077984.6	CST7	3.40333e-34	7.45665e-32	-3.19673	0.262186	5.46728	2.98181	0.0115905
ENSG00000164691.17	TAGAP	5.86333e-34	1.26898e-31	-3.17557	0.261402	6.92665	2.95302	0.0060899
ENSG00000211666.2	IGLV2-14	5.97082e-34	1.27668e-31	-6.41416	0.528057	6.26296	12.0479	0.0269554
ENSG00000107099.15	DOCK8	6.27781e-34	1.32634e-31	-2.39178	0.196974	6.82892	1.64715	0.00246316
ENSG00000139194.8	RBP5	7.75746e-34	1.61967e-31	-3.61196	0.297886	4.94605	3.73574	0.0133704
ENSG00000181847.12	TIGIT	1.09763e-33	2.26507e-31	-4.61929	0.38186	4.14837	6.22179	0.0497213
ENSG00000160505.15	NLRP4	3.79966e-33	7.75088e-31	-6.00296	0.500478	2.56636	10.5344	0.0342276
ENSG00000145779.8	TNFAIP8	5.43418e-33	1.09591e-30	-2.18845	0.182908	7.56461	1.40472	0.00083777
ENSG00000254709.7	IGLL5	1.05053e-32	2.09481e-30	-6.22967	0.523065	6.56438	11.3882	0.0232298
ENSG00000143119.14	CD53	1.09389e-32	2.15703e-30	-3.63628	0.305401	7.58017	3.88019	0.00104972
ENSG00000136573.14	BLK	1.69616e-32	3.30789e-30	-5.5037	0.463668	4.44751	8.78777	0.266319
ENSG00000187912.11	CLEC17A	2.143e-32	4.13389e-30	-5.11281	0.431448	4.10033	7.37333	0.143418
ENSG00000005844.17	ITGAL	2.28779e-32	4.36574e-30	-3.68361	0.310988	4.86939	3.94583	0.0248631
ENSG00000254838.5	GVINP1	3.23153e-32	6.10107e-30	-3.1485	0.266463	6.19865	2.91141	0.00517109
ENSG00000117215.14	PLA2G2D	3.52333e-32	6.58195e-30	-6.15065	0.520861	5.25179	11.1114	0.119325
ENSG00000281990.1	IGHV1-69-2	4.30942e-32	7.96659e-30	-6.00073	0.508896	2.91653	10.5197	0.11587
ENSG00000113263.12	ITK	4.36684e-32	7.98952e-30	-4.0702	0.345209	4.81498	4.86664	0.0261432
ENSG00000110077.14	MS4A6A	5.92718e-32	1.0519e-29	-2.20648	0.187549	7.21852	1.41066	0.00193388
ENSG00000143297.19	FCRL5	5.87556e-32	1.0519e-29	-3.67386	0.312256	6.19371	3.96591	0.00641397
ENSG00000168952.15	STXBP6	5.81383e-32	1.0519e-29	2.75718	0.234326	7.68928	2.23369	0.0019339
ENSG00000110934.11	BIN2	7.29884e-32	1.2825e-29	-3.24806	0.276497	6.34729	3.10042	0.0064929
ENSG00000115085.13	ZAP70	8.72099e-32	1.51737e-29	-4.28392	0.365144	4.42345	5.23668	0.0587631
ENSG00000179583.19	CIITA	9.45444e-32	1.62901e-29	-2.62973	0.224278	6.16472	2.00752	0.00797227
ENSG00000197629.5	MPEG1	1.04312e-31	1.78002e-29	-3.55575	0.303469	7.49747	3.71669	0.00170995
ENSG00000148908.15	RGS10	1.06497e-31	1.8e-29	-2.2044	0.188165	7.16935	1.41866	0.00161139
ENSG00000134516.16	DOCK2	1.1647e-31	1.95e-29	-3.33531	0.284883	5.04969	3.20028	0.00505732
ENSG00000211632.4	IGKV3D-11	3.31313e-31	5.49515e-29	-5.8997	0.507778	2.2567	10.0263	0.00326699
ENSG00000211625.2	IGKV3D-20	7.44355e-31	1.22315e-28	-6.12819	0.530612	3.78639	11.0575	0.281836
ENSG00000100079.7	LGALS2	8.98191e-31	1.4624e-28	-3.96018	0.343375	4.65964	4.61842	0.0302614
ENSG00000135426.16	TESPA1	1.01863e-30	1.62862e-28	-3.94667	0.342524	4.42719	4.55378	0.0192776
ENSG00000170542.6	SERPINB9	1.01518e-30	1.62862e-28	-2.07077	0.179714	7.65472	1.26056	0.000888343
ENSG00000146192.15	FGD2	1.49741e-30	2.37272e-28	-2.86911	0.249726	5.62856	2.36755	0.00793962
ENSG00000211592.8	IGKC	3.027e-30	4.754e-28	-6.33662	0.554478	10.1639	11.8368	0.000382595
ENSG00000081320.11	STK17B	3.85558e-30	6.00219e-28	-2.55531	0.224011	6.01382	1.89798	0.000444649
ENSG00000213809.9	KLRK1	5.35024e-30	8.25658e-28	-3.33256	0.292882	5.91156	3.27561	0.0341436
ENSG00000243238.1	IGKV2-30	7.76735e-30	1.18834e-27	-6.37991	0.562307	4.2333	12.0091	0.0964023
ENSG00000188404.9	SELL	9.04059e-30	1.37131e-27	-3.68013	0.324736	7.01467	3.99638	0.00097391
ENSG00000158517.13	NCF1	9.36501e-30	1.40848e-27	-3.62386	0.319858	5.54812	3.87524	0.0229114
ENSG00000167077.13	MEI1	1.11765e-29	1.66679e-27	-4.30347	0.380364	4.25891	5.33429	0.0632451
ENSG00000114013.16	CD86	1.16461e-29	1.72236e-27	-2.44219	0.215923	6.27388	1.75787	0.00351459
ENSG00000116852.14	KIF21B	1.30081e-29	1.90789e-27	-3.46415	0.306542	5.07542	3.54225	0.0143653
ENSG00000078589.13	P2RY10	1.34473e-29	1.95615e-27	-4.48639	0.397101	5.23316	5.94145	0.0309497
ENSG00000277734.8	TRAC	1.36764e-29	1.9733e-27	-4.08075	0.361245	7.40328	4.9157	0.00225349
ENSG00000127951.7	FGL2	2.08357e-29	2.98202e-27	-2.03723	0.180937	7.53339	1.20402	0.000582292
ENSG00000121966.6	CXCR4	2.80629e-29	3.98426e-27	-3.06554	0.272904	9.26252	2.77593	0.000198389
ENSG00000182326.15	C1S	3.84165e-29	5.41093e-27	-3.0573	0.272845	7.00843	2.76185	0.000638963
ENSG00000121552.4	CSTA	3.98653e-29	5.57078e-27	-3.57183	0.318856	5.6585	3.76981	0.0141402
ENSG00000133135.14	RNF128	4.53258e-29	6.28435e-27	1.94731	0.174013	8.2683	1.11728	0.000397905
ENSG00000183918.16	SH2D1A	6.27228e-29	8.629e-27	-4.58093	0.410412	3.65343	5.97624	0.0263547
ENSG00000211890.4	IGHA2	6.51144e-29	8.88912e-27	-5.73004	0.513516	2.17187	9.31009	0.00511777
ENSG00000075884.14	ARHGAP15	7.14739e-29	9.68281e-27	-2.80559	0.251619	5.57075	2.25525	0.00609029
ENSG00000213231.13	TCL1B	7.84979e-29	1.05538e-26	-5.73128	0.514394	2.17249	9.24828	0.00746578
ENSG00000186517.14	ARHGAP30	8.77319e-29	1.17066e-26	-3.20206	0.287647	7.2891	3.03197	0.00286484
ENSG00000188820.13	CALHM6	9.414e-29	1.24679e-26	-3.28278	0.295065	5.63054	3.18699	0.0124248
ENSG00000132704.16	FCRL2	9.71263e-29	1.27681e-26	-5.43537	0.488667	3.75584	8.51338	0.220077
ENSG00000211675.2	IGLC1	1.9395e-28	2.5309e-26	-6.36081	0.575067	7.15484	11.9738	0.0174521
ENSG00000241351.3	IGKV3-11	2.42341e-28	3.13929e-26	-6.25034	0.566103	6.10128	11.564	0.0132591
ENSG00000211593.2	IGKJ5	3.07192e-28	3.95053e-26	-5.6721	0.514725	2.1429	9.37516	0.00393376
ENSG00000165178.9	NCF1C	3.79625e-28	4.84691e-26	-4.34566	0.395039	4.81612	5.59257	0.0697016
ENSG00000211648.2	IGLV1-47	3.8985e-28	4.94191e-26	-6.43502	0.585097	5.73171	12.2634	0.0480228
ENSG00000181019.13	NQO1	4.30466e-28	5.41807e-26	2.0788	0.189167	7.52178	1.27992	0.000800853
ENSG00000104894.12	CD37	6.01852e-28	7.52187e-26	-3.78611	0.34548	7.30909	4.24707	0.00694935
ENSG00000103187.8	COTL1	6.35548e-28	7.88746e-26	-2.37003	0.216361	8.369	1.66431	0.000391228
ENSG00000023902.14	PLEKHO1	6.64087e-28	8.18442e-26	-2.28375	0.20856	6.44308	1.50856	0.00229934
ENSG00000169442.9	CD52	7.21422e-28	8.82971e-26	-4.2564	0.388977	7.80494	5.36872	0.00251986
ENSG00000188848.16	BEND4	8.41173e-28	1.02249e-25	-5.75802	0.526875	3.20877	9.56575	0.216997
ENSG00000117090.15	SLAMF1	1.64777e-27	1.98932e-25	-4.71652	0.434005	3.82991	6.59791	0.0682271
ENSG00000122224.18	LY9	1.77299e-27	2.12603e-25	-4.59215	0.422821	5.00668	6.25501	0.0505211
ENSG00000211594.2	IGKJ4	1.85002e-27	2.20351e-25	-5.61384	0.517078	2.31423	9.24326	0.0359634
ENSG00000240505.8	TNFRSF13B	2.13122e-27	2.52152e-25	-4.91433	0.453188	3.85201	6.91475	0.152708
ENSG00000163564.14	PYHIN1	3.28711e-27	3.86334e-25	-3.39018	0.313783	4.80431	3.40352	0.0216791
ENSG00000110031.12	LPXN	3.58197e-27	4.18219e-25	-2.32386	0.215246	7.64146	1.60305	0.00168908
ENSG00000146094.14	DOK3	3.70657e-27	4.29938e-25	-3.28585	0.304437	4.87129	3.1707	0.0149991
ENSG00000188488.14	SERPINA5	3.89602e-27	4.48978e-25	-5.26055	0.487602	2.82209	7.99359	0.0458869
ENSG00000123338.13	NCKAP1L	4.04775e-27	4.63455e-25	-3.20494	0.297164	5.53402	3.04948	0.00381496
ENSG00000115935.17	WIPF1	4.28508e-27	4.87483e-25	-2.35254	0.218235	6.85737	1.64318	0.00104499
ENSG00000197888.2	UGT2B17	4.40861e-27	4.98341e-25	-5.59288	0.518952	2.31006	8.89259	0.0401697
ENSG00000112799.9	LY86	5.53531e-27	6.21742e-25	-2.56797	0.238741	6.74392	1.95846	0.00325656
ENSG00000235162.8	C12orf75	5.90051e-27	6.58594e-25	-2.73377	0.254295	5.5677	2.20416	0.00924653
ENSG00000125430.9	HS3ST3B1	6.2622e-27	6.94595e-25	-2.69614	0.250922	5.58007	2.0984	0.00591049
ENSG00000196684.12	HSH2D	8.34368e-27	9.19722e-25	-2.41806	0.225599	6.05737	1.71602	0.00440105
ENSG00000164687.11	FABP5	8.60057e-27	9.42187e-25	-2.76752	0.258271	6.93506	2.27578	0.00346423
ENSG00000065809.13	FAM107B	9.76074e-27	1.06272e-24	-2.40279	0.224478	6.5482	1.7157	0.00107277
ENSG00000130755.13	GMFG	1.08647e-26	1.16858e-24	-2.57594	0.240878	7.30646	1.97213	0.000894678
ENSG00000239855.1	IGKV1-6	1.08455e-26	1.16858e-24	-5.68474	0.531577	2.8017	9.6047	0.079576
ENSG00000211660.3	IGLV2-23	1.10711e-26	1.1836e-24	-6.14913	0.575104	5.21615	11.2383	0.0954334
ENSG00000163534.15	FCRL1	1.24941e-26	1.32774e-24	-4.63385	0.433841	5.34168	6.38286	0.0341067
ENSG00000069493.15	CLEC2D	1.3444e-26	1.42019e-24	-3.094	0.289858	5.56403	2.84583	0.0114064
ENSG00000198851.9	CD3E	1.49634e-26	1.57134e-24	-4.07525	0.382142	7.26476	4.93775	0.00348449
ENSG00000121858.11	TNFSF10	1.53386e-26	1.60126e-24	-2.23477	0.209603	6.67686	1.4849	0.00211932
ENSG00000172116.22	CD8B	2.04456e-26	2.10958e-24	-3.29154	0.309496	4.85351	3.1917	0.0207373
ENSG00000277988.1	FAM30B	2.03523e-26	2.10958e-24	-5.60035	0.526567	2.34612	8.92205	0.0656994
ENSG00000138964.17	PARVG	3.01148e-26	3.08929e-24	-3.09196	0.291722	5.51899	2.84473	0.0124416
ENSG00000240671.4	IGKV1-8	3.92673e-26	4.00504e-24	-5.49429	0.519596	2.054	8.76846	0.00361181
ENSG00000240864.3	IGKV1-16	3.97478e-26	4.03088e-24	-5.77434	0.546139	4.36605	9.92475	0.0959656
ENSG00000158457.6	TSPAN33	4.49822e-26	4.53579e-24	-2.07188	0.196174	6.80433	1.27274	0.00103006
ENSG00000122986.13	HVCN1	4.5484e-26	4.56048e-24	-2.93128	0.277573	6.53587	2.55799	0.00320201
ENSG00000013810.19	TACC3	4.64366e-26	4.62983e-24	-2.55295	0.241793	6.4638	1.94035	0.0072787
ENSG00000160856.21	FCRL3	5.43807e-26	5.39159e-24	-3.41191	0.3236	6.07421	3.46635	0.0636609
ENSG00000043462.12	LCP2	6.68569e-26	6.59172e-24	-2.30101	0.218641	6.50658	1.57697	0.00173604
ENSG00000079263.19	SP140	7.74623e-26	7.59516e-24	-4.61987	0.439557	4.53074	6.35803	0.0286161
ENSG00000243466.1	IGKV1-5	8.13502e-26	7.93254e-24	-6.00805	0.571887	5.9693	10.7536	0.0154126
ENSG00000141968.8	VAV1	8.44015e-26	8.1851e-24	-2.81142	0.267699	6.05407	2.35483	0.00666827
ENSG00000280411.1	IGHV1-69D	1.04258e-25	1.00558e-23	-6.65147	0.634547	4.27645	13.1842	0.432241
ENSG00000244116.3	IGKV2-28	1.69293e-25	1.62402e-23	-6.31509	0.605109	5.44177	11.8916	0.0736064
ENSG00000056558.11	TRAF1	1.82824e-25	1.7444e-23	-1.96834	0.188738	7.1166	1.15487	0.00113077
ENSG00000211734.3	TRBV5-1	2.46301e-25	2.33749e-23	-5.25182	0.504952	2.86287	8.22818	0.0444705
ENSG00000162511.8	LAPTM5	2.56209e-25	2.41858e-23	-2.93341	0.282144	8.65656	2.56715	0.000139308
ENSG00000130592.15	LSP1	2.65395e-25	2.49204e-23	-3.13412	0.301546	6.94785	2.93061	0.0201318
ENSG00000128815.19	WDFY4	3.35395e-25	3.13276e-23	-3.52015	0.339417	6.00949	3.69808	0.0366312
ENSG00000111796.3	KLRB1	4.85705e-25	4.51299e-23	-3.17117	0.306817	5.74138	3.00262	0.0100728
ENSG00000147138.2	GPR174	1.05448e-24	9.74684e-23	-3.92794	0.382797	4.94113	4.61139	0.0255423
ENSG00000211597.2	IGKJ1	1.15506e-24	1.06211e-22	-5.72703	0.558607	2.93749	9.80422	0.0752546
ENSG00000082074.17	FYB1	1.35198e-24	1.23486e-22	-3.41698	0.333783	5.59866	3.49084	0.00556174
ENSG00000197943.10	PLCG2	1.35684e-24	1.23486e-22	-2.48192	0.242451	5.69795	1.80745	0.00376287
ENSG00000145088.9	EAF2	1.39854e-24	1.26632e-22	-2.66828	0.260731	5.64424	2.12876	0.0061406
ENSG00000243264.2	IGKV2D-29	1.45835e-24	1.31378e-22	-6.85251	0.669858	3.59339	14.0407	0.156963
ENSG00000134242.16	PTPN22	1.63916e-24	1.4692e-22	-2.89048	0.282868	5.51231	2.4977	0.0433644
ENSG00000198796.7	ALPK2	5.9162e-24	5.27612e-22	-4.91932	0.487386	2.79563	7.13151	0.0407192
ENSG00000156234.7	CXCL13	6.6028e-24	5.81116e-22	-6.96585	0.690885	6.14203	14.5393	0.0371109
ENSG00000239951.1	IGKV3-20	6.57988e-24	5.81116e-22	-6.29203	0.624034	6.90871	11.8625	0.00732334
ENSG00000251039.2	IGKV2D-40	6.61438e-24	5.81116e-22	-6.35483	0.630294	2.87134	12.1005	0.0673419
ENSG00000089692.9	LAG3	7.62257e-24	6.66393e-22	-3.81029	0.378441	4.46481	4.35112	0.0428172
ENSG00000243290.3	IGKV1-12	7.68856e-24	6.68867e-22	-5.98428	0.594414	4.54319	10.7329	0.17284
ENSG00000196136.17	SERPINA3	8.1891e-24	7.08936e-22	-5.70349	0.566873	4.86966	9.75016	0.0982807
ENSG00000145287.10	PLAC8	8.39821e-24	7.2351e-22	-4.0051	0.398167	6.34433	4.80809	0.0211525
ENSG00000211942.3	IGHV3-13	8.89238e-24	7.62382e-22	-5.99849	0.596674	2.97586	10.7861	0.116698
ENSG00000244437.1	IGKV3-15	9.02653e-24	7.70163e-22	-6.25548	0.622329	5.87024	11.7304	0.0335229
ENSG00000137078.9	SIT1	9.29496e-24	7.89271e-22	-4.73221	0.47092	4.67778	6.71331	0.0868167
ENSG00000028277.21	POU2F2	9.80954e-24	8.29e-22	-4.48181	0.446239	4.34332	6.02214	0.0315516
ENSG00000066923.17	STAG3	1.11496e-23	9.37784e-22	-3.97298	0.396074	5.78726	4.73322	0.0189513
ENSG00000162407.9	PLPP3	1.31289e-23	1.09905e-21	1.96456	0.196166	8.54301	1.15759	6.36856e-05
ENSG00000007312.12	CD79B	1.5394e-23	1.28262e-21	-4.28544	0.428587	6.41044	5.50959	0.0157157
ENSG00000163568.15	AIM2	1.69886e-23	1.40886e-21	-3.9219	0.392613	4.18903	4.47979	0.0765755
ENSG00000174946.6	GPR171	2.05512e-23	1.69638e-21	-3.6734	0.368432	4.45174	4.04994	0.0356459
ENSG00000163599.16	CTLA4	2.23666e-23	1.83768e-21	-4.1518	0.416767	3.68175	5.08612	0.0444832
ENSG00000237988.5	OR2I1P	2.35539e-23	1.92632e-21	-5.47823	0.5502	5.46227	9.0091	0.0636963
ENSG00000105122.13	RASAL3	3.10384e-23	2.52678e-21	-3.16831	0.319087	5.42658	3.01465	0.0263766
ENSG00000112303.14	VNN2	3.43245e-23	2.78154e-21	-3.86049	0.389191	4.96581	4.47642	0.0239108
ENSG00000211644.3	IGLV1-51	3.73577e-23	3.01358e-21	-5.37431	0.542267	5.90678	8.67657	0.0218866
ENSG00000161270.19	NPHS1	5.15895e-23	4.1428e-21	-5.19041	0.525423	2.14996	7.74643	0.032795
ENSG00000278196.3	IGLV2-8	5.54316e-23	4.43128e-21	-5.99867	0.607687	4.73368	10.8162	0.125813
ENSG00000145850.9	TIMD4	5.69674e-23	4.53363e-21	-3.6825	0.373155	5.30262	4.07633	0.0177195
ENSG00000162739.14	SLAMF6	5.76368e-23	4.56643e-21	-4.66129	0.472392	6.21267	6.53134	0.0133993
ENSG00000184293.7	CLECL1	6.80719e-23	5.36921e-21	-3.41795	0.346975	4.45746	3.48397	0.0312317
ENSG00000110324.10	IL10RA	7.95421e-23	6.24616e-21	-1.90779	0.193979	7.03447	1.09463	0.00248846
ENSG00000211793.2	TRAV9-2	8.43747e-23	6.59647e-21	-5.22846	0.531937	2.12785	7.87969	0.0467568
ENSG00000171608.15	PIK3CD	1.0165e-22	7.91218e-21	-2.89889	0.295494	6.7439	2.52836	0.00491773
ENSG00000242076.2	IGKV1-33	1.18363e-22	9.17286e-21	-6.44646	0.658141	5.27568	12.5061	0.0340435
ENSG00000009790.15	TRAF3IP3	1.29213e-22	9.97016e-21	-4.20797	0.429996	5.52469	5.32951	0.024921
ENSG00000140368.12	PSTPIP1	1.42018e-22	1.0893e-20	-3.28145	0.335646	4.82109	3.19243	0.059155
ENSG00000259374.2	NDUFB4P11	1.424e-22	1.0893e-20	-5.24821	0.536833	1.93096	7.77211	0.0319405
ENSG00000065357.20	DGKA	1.5513e-22	1.18158e-20	-2.18273	0.223467	6.12806	1.42842	0.00538379
ENSG00000182107.6	TMEM30B	1.71591e-22	1.30138e-20	1.74442	0.17878	7.66379	0.896004	0.000148162
ENSG00000119866.21	BCL11A	1.76666e-22	1.33416e-20	-2.43748	0.249886	6.22528	1.78913	0.0111864
ENSG00000205221.12	VIT	1.8784e-22	1.41254e-20	-5.83821	0.598904	2.65122	10.2651	0.0574883
ENSG00000211649.3	IGLV7-46	1.91664e-22	1.43521e-20	-6.13027	0.628996	3.89386	11.3181	0.16411
ENSG00000151365.2	THRSP	1.98944e-22	1.48347e-20	2.81728	0.289179	6.0261	2.39057	0.00578522
ENSG00000198821.10	CD247	2.06921e-22	1.5365e-20	-4.04158	0.415017	5.65385	4.92007	0.0192319
ENSG00000211949.3	IGHV3-23	2.49011e-22	1.84133e-20	-6.124	0.630073	5.45252	11.2998	0.0341358
ENSG00000151332.19	MBIP	2.55449e-22	1.8811e-20	1.70819	0.175796	8.00704	0.871029	0.000491652
ENSG00000101347.9	SAMHD1	2.57239e-22	1.88646e-20	-1.7053	0.175511	8.07081	0.84131	0.000661981
ENSG00000185862.7	EVI2B	3.53663e-22	2.58291e-20	-3.45399	0.356681	7.55194	3.59662	0.00127724
ENSG00000159753.14	CARMIL2	3.57901e-22	2.60314e-20	-4.95782	0.51204	2.98241	7.18972	0.135981
ENSG00000237254.2	TRBV30	4.1009e-22	2.97056e-20	-5.04986	0.522297	2.25376	7.66016	0.0402072
ENSG00000198121.13	LPAR1	4.27103e-22	3.08122e-20	-1.88953	0.195514	6.85193	1.05597	0.00162381
ENSG00000146285.14	SCML4	4.90157e-22	3.52179e-20	-3.67741	0.381067	4.61791	4.07918	0.0284306
ENSG00000211978.2	IGHV5-78	5.74992e-22	4.11467e-20	-5.12298	0.531765	2.14106	7.52387	0.0482422
ENSG00000084234.17	APLP2	5.78589e-22	4.12379e-20	1.68816	0.175242	9.43031	0.857841	1.1768e-05
ENSG00000173200.13	PARP15	9.74457e-22	6.91748e-20	-2.97248	0.310294	4.78064	2.58792	0.0134077
ENSG00000211598.2	IGKV4-1	1.06247e-21	7.5122e-20	-6.1615	0.643792	6.76018	11.4666	0.0163685
ENSG00000169302.16	STK32A	1.15847e-21	8.15849e-20	2.43913	0.255094	5.46851	1.76351	0.00251991
ENSG00000133639.5	BTG1	1.2019e-21	8.43091e-20	-1.76326	0.184482	9.34967	0.93926	0.000702007
ENSG00000121895.8	TMEM156	1.24066e-21	8.66851e-20	-3.23999	0.339103	4.98786	3.17152	0.0174446
ENSG00000223350.2	IGLV9-49	1.44639e-21	1.00663e-19	-6.57638	0.689442	2.80181	13.0698	0.0432547
ENSG00000127152.18	BCL11B	1.59458e-21	1.10543e-19	-3.76371	0.394991	6.02315	4.28156	0.0086332
ENSG00000027869.11	SH2D2A	1.61141e-21	1.11275e-19	-3.76136	0.394791	4.04138	4.14129	0.0588983
ENSG00000275791.1	TRBV10-3	1.63766e-21	1.12649e-19	-5.10898	0.536331	2.06811	7.50345	0.0498134
ENSG00000198682.13	PAPSS2	1.75526e-21	1.20068e-19	-2.03945	0.214259	6.28165	1.22301	0.0020483
ENSG00000211663.2	IGLV3-19	1.75904e-21	1.20068e-19	-6.01881	0.632336	5.89363	10.9514	0.0325693
ENSG00000183160.9	TMEM119	2.07673e-21	1.4121e-19	-2.87307	0.302393	4.84087	2.38943	0.00841629
ENSG00000142512.15	SIGLEC10	2.90389e-21	1.967e-19	-2.44301	0.258079	6.06477	1.80587	0.00402254
ENSG00000135596.18	MICAL1	3.33479e-21	2.25029e-19	-1.86894	0.197737	6.78573	1.03251	0.0020701
ENSG00000120280.5	CXorf21	3.42077e-21	2.29956e-19	-3.40106	0.359939	5.05229	3.50102	0.0228273
ENSG00000277443.3	MARCKS	4.05839e-21	2.71789e-19	-1.62902	0.172729	8.7912	0.788685	0.000231714
ENSG00000160654.10	CD3G	4.12968e-21	2.75524e-19	-3.59138	0.380876	5.10661	3.90515	0.021208
ENSG00000159496.14	RGL4	4.41822e-21	2.93671e-19	-2.67173	0.283558	5.28917	2.09009	0.0255162
ENSG00000211955.2	IGHV3-33	5.36671e-21	3.55384e-19	-6.30637	0.670767	6.14545	12.0472	0.103585
ENSG00000137496.17	IL18BP	5.70736e-21	3.76537e-19	-2.08997	0.222449	6.29623	1.32329	0.00720334
ENSG00000136250.11	AOAH	5.94451e-21	3.90237e-19	-3.0892	0.328954	4.57889	2.79853	0.0174895
ENSG00000263264.1	AC119396.1	5.95899e-21	3.90237e-19	-5.85519	0.623508	3.02186	10.3871	0.0452254
ENSG00000116824.5	CD2	6.47417e-21	4.22416e-19	-3.5908	0.382734	6.35733	3.90715	0.00402961
ENSG00000005059.16	MCUB	6.52913e-21	4.24441e-19	-1.92441	0.205137	6.52022	1.11567	0.00146707
ENSG00000211596.3	IGKJ2	6.57334e-21	4.25756e-19	-5.5368	0.590254	2.28202	9.28983	0.0587304
ENSG00000004468.13	CD38	8.88098e-21	5.7313e-19	-3.93901	0.421348	5.09777	4.70447	0.0556598
ENSG00000082512.15	TRAF5	9.19417e-21	5.91192e-19	-2.73872	0.29307	6.55222	2.27437	0.00465924
ENSG00000118308.15	LRMP	9.60228e-21	6.15205e-19	-3.16512	0.338866	6.45861	3.03796	0.0107616
ENSG00000119888.10	EPCAM	9.66599e-21	6.17059e-19	1.64733	0.176381	9.47753	0.822941	0.000156413
ENSG00000083454.22	P2RX5	1.01354e-20	6.44317e-19	-5.60533	0.600489	5.67666	9.52902	0.104714
ENSG00000183723.12	CMTM4	1.01656e-20	6.44317e-19	1.90592	0.204185	7.01213	1.10169	0.000482358
ENSG00000154822.18	PLCL2	1.40958e-20	8.90245e-19	-2.24192	0.241077	5.70279	1.46728	0.00242209
ENSG00000182866.17	LCK	1.54932e-20	9.75028e-19	-3.05035	0.328363	6.30852	2.82422	0.00270766
ENSG00000143815.15	LBR	1.57799e-20	9.89562e-19	-2.14999	0.23149	6.14802	1.4031	0.00244905
ENSG00000213658.11	LAT	1.73183e-20	1.08221e-18	-3.67319	0.395916	4.9425	4.0962	0.0264684
ENSG00000160185.15	UBASH3A	1.77806e-20	1.1072e-18	-3.60879	0.389093	4.17483	3.81544	0.0675894
ENSG00000159399.9	HK2	1.80815e-20	1.122e-18	1.60319	0.172886	8.57093	0.764624	0.000286955
ENSG00000135077.9	HAVCR2	1.88677e-20	1.16671e-18	-2.17772	0.234957	5.81536	1.43253	0.00214177
ENSG00000186469.8	GNG2	2.12124e-20	1.30262e-18	-2.38593	0.257769	5.42049	1.6336	0.00199964
ENSG00000211896.7	IGHG1	2.11753e-20	1.30262e-18	-6.32874	0.683727	8.4239	12.1647	0.00116917
ENSG00000241294.1	IGKV2-24	2.19089e-20	1.34075e-18	-6.18514	0.668475	3.61905	11.6197	0.0807031
ENSG00000015285.10	WAS	2.25307e-20	1.37406e-18	-2.69478	0.291339	5.64114	2.20579	0.00471221
ENSG00000077420.16	APBB1IP	2.43252e-20	1.47842e-18	-3.16754	0.342755	6.16314	3.0481	0.00350197
ENSG00000132465.11	JCHAIN	2.46445e-20	1.49272e-18	-5.63444	0.609786	7.1513	9.64489	0.007543
ENSG00000166211.7	SPIC	2.9329e-20	1.77042e-18	-4.94047	0.535762	1.77709	7.17911	0.00873772
ENSG00000162892.15	IL24	3.23271e-20	1.94477e-18	-5.31983	0.577555	3.85905	8.60253	0.170154
ENSG00000239571.1	IGKV2D-30	3.98634e-20	2.39005e-18	-4.93689	0.537294	1.7753	6.88376	0.0126197
ENSG00000177272.9	KCNA3	4.04958e-20	2.41979e-18	-3.77023	0.410399	4.01334	4.22411	0.0860443
ENSG00000224373.3	IGHV4-59	4.13628e-20	2.46331e-18	-6.36078	0.69256	5.0352	12.3046	0.117317
ENSG00000049249.8	TNFRSF9	4.19403e-20	2.48935e-18	-4.24567	0.462342	3.85163	5.48217	0.0301876
ENSG00000163519.13	TRAT1	4.35802e-20	2.57806e-18	-4.76352	0.518968	3.28505	6.9016	0.047302
ENSG00000168961.17	LGALS9	4.76839e-20	2.81145e-18	-2.23303	0.243538	6.93894	1.51692	0.0024826
ENSG00000141506.13	PIK3R5	5.14743e-20	3.01881e-18	-2.79684	0.305302	4.81744	2.32864	0.0101035
ENSG00000211787.1	TRAV8-3	5.15411e-20	3.01881e-18	-4.89186	0.534003	2.27781	7.13899	0.0748048
ENSG00000198286.9	CARD11	5.40623e-20	3.15607e-18	-3.20955	0.350556	4.37533	3.13454	0.0115175
ENSG00000173404.5	INSM1	5.76019e-20	3.35168e-18	-4.97216	0.54348	1.9997	7.10261	0.0594017
ENSG00000185404.16	SP140L	5.85238e-20	3.39419e-18	-1.91762	0.209644	6.483	1.08325	0.00485721
ENSG00000211941.3	IGHV3-11	6.55812e-20	3.7911e-18	-6.26411	0.685748	4.08901	11.9447	0.0767752
ENSG00000125347.14	IRF1	8.02983e-20	4.6268e-18	-2.11222	0.231787	6.63376	1.35869	0.000986355
ENSG00000105825.13	TFPI2	8.61553e-20	4.94821e-18	-3.41597	0.37517	4.0664	3.54813	0.0248933
ENSG00000010610.10	CD4	9.79275e-20	5.60619e-18	-2.2584	0.248416	6.49506	1.55391	0.000420937
ENSG00000138684.8	IL21	9.93665e-20	5.67028e-18	-4.89109	0.538095	1.98104	7.18537	0.0422335
ENSG00000276557.1	TRBV18	1.09188e-19	6.21078e-18	-5.00132	0.550843	2.21473	7.30199	0.110866
ENSG00000131401.11	NAPSB	1.23247e-19	6.98804e-18	-3.14649	0.347057	6.85464	3.01777	0.00218166
ENSG00000122188.12	LAX1	1.2412e-19	7.01517e-18	-2.94282	0.32462	5.44689	2.63978	0.00969614
ENSG00000211658.2	IGLV3-27	1.47794e-19	8.32666e-18	-5.8867	0.650725	2.98411	10.5669	0.0815263
ENSG00000242371.1	IGKV1-39	1.49955e-19	8.42169e-18	-5.81372	0.64277	2.65676	10.3068	0.145021
ENSG00000137571.11	SLCO5A1	1.56387e-19	8.75523e-18	-4.62014	0.511066	2.74875	6.22889	0.0917257
ENSG00000211777.2	TRAV3	1.67698e-19	9.3589e-18	-4.86838	0.538981	1.94781	6.82432	0.0400252
ENSG00000211639.2	IGLV4-60	1.97035e-19	1.09617e-17	-6.47565	0.718326	3.53296	12.795	0.212963
ENSG00000169413.3	RNASE6	1.98251e-19	1.09949e-17	-2.52107	0.279677	7.15576	1.93932	0.00144306
ENSG00000211710.3	TRBV4-1	2.01058e-19	1.11158e-17	-4.91225	0.545037	2.44642	7.03684	0.13112
ENSG00000278030.1	TRBV7-9	2.02642e-19	1.11686e-17	-5.05453	0.560877	2.43957	7.60734	0.173811
ENSG00000183395.5	PMCH	2.04577e-19	1.12403e-17	-4.74981	0.527124	2.44652	6.82925	0.0831228
ENSG00000232869.2	TRBV29-1	2.47144e-19	1.35372e-17	-4.85442	0.539978	2.84589	7.1939	0.0521113
ENSG00000211662.2	IGLV3-21	2.48884e-19	1.35906e-17	-6.72249	0.747835	5.24356	13.7961	0.110829
ENSG00000161929.15	SCIMP	3.02958e-19	1.64926e-17	-2.64362	0.294796	6.2271	2.13443	0.0126943
ENSG00000187510.9	C12orf74	3.31442e-19	1.79881e-17	-4.84226	0.540568	1.72798	6.59688	0.0154692
ENSG00000185518.11	SV2B	4.32651e-19	2.34093e-17	-4.26923	0.478169	3.22823	5.32949	0.0983006
ENSG00000164398.13	ACSL6	4.78206e-19	2.57955e-17	-3.65449	0.409825	4.05	4.06279	0.0904416
ENSG00000153283.12	CD96	5.04772e-19	2.7146e-17	-2.76161	0.309902	6.18978	2.33188	0.00472088
ENSG00000211595.2	IGKJ3	5.19885e-19	2.78743e-17	-4.9368	0.554202	2.00174	7.45252	0.0580092
ENSG00000145416.13	MARCH1	6.41286e-19	3.42799e-17	-3.31653	0.373288	4.46336	3.36503	0.00430208
ENSG00000211974.3	IGHV2-70D	6.52062e-19	3.47512e-17	-5.79025	0.65185	2.81168	10.2573	0.0506501
ENSG00000153898.13	MCOLN2	6.65167e-19	3.53435e-17	-2.62617	0.295721	5.03613	1.98334	0.0194503
ENSG00000262488.1	AC133065.2	6.74221e-19	3.57176e-17	-4.83717	0.544784	2.23074	6.8296	0.0966918
ENSG00000204472.13	AIF1	6.80277e-19	3.59312e-17	-2.04138	0.229935	7.03135	1.27506	0.00193149
ENSG00000089012.14	SIRPG	7.26358e-19	3.82513e-17	-4.64535	0.523669	4.90247	6.60365	0.0683107
ENSG00000122420.10	PTGFR	7.63383e-19	4.00821e-17	-5.46792	0.616782	3.15295	9.15042	0.136289
ENSG00000211964.3	IGHV3-48	7.78165e-19	4.07377e-17	-5.50794	0.621446	3.54356	9.28527	0.0650295
ENSG00000167851.14	CD300A	8.62865e-19	4.5039e-17	-2.24429	0.253547	5.89215	1.54199	0.00687163
ENSG00000010282.14	HHATL	8.83126e-19	4.59614e-17	2.83397	0.320259	5.94551	2.45887	0.00605633
ENSG00000135046.14	ANXA1	9.92612e-19	5.15084e-17	1.65428	0.187221	10.3121	0.838068	2.72652e-05
ENSG00000167208.15	SNX20	1.02906e-18	5.32442e-17	-3.85663	0.43667	6.07812	4.55528	0.00699549
ENSG00000134061.5	CD180	1.07904e-18	5.56678e-17	-4.37342	0.495482	5.48109	5.85857	0.0112421
ENSG00000211706.2	TRBV6-1	1.16629e-18	5.99949e-17	-4.68464	0.531264	2.11243	6.38838	0.0427119
ENSG00000198846.6	TOX	1.17409e-18	6.02214e-17	-3.81998	0.433244	6.12951	4.47051	0.00940071
ENSG00000105851.11	PIK3CG	1.2647e-18	6.44961e-17	-2.99776	0.340313	6.42701	2.75363	0.00786245
ENSG00000182487.12	NCF1B	1.26198e-18	6.44961e-17	-3.64843	0.414168	4.65355	3.99741	0.185648
ENSG00000156127.6	BATF	1.42983e-18	7.27083e-17	-4.03335	0.458593	3.61828	4.68545	0.124777
ENSG00000161405.17	IKZF3	1.62612e-18	8.22644e-17	-2.8123	0.320286	5.72428	2.42492	0.00155625
ENSG00000270505.1	IGHV1OR15-1	1.63166e-18	8.22644e-17	-4.14782	0.472406	3.22784	5.13246	0.0845295
ENSG00000281179.1	AC135068.8	1.63166e-18	8.22644e-17	-4.14782	0.472406	3.22784	5.13246	0.0845295
ENSG00000198178.10	CLEC4C	1.84372e-18	9.26924e-17	-4.73861	0.540539	1.99711	6.88665	0.0425593
ENSG00000114948.13	ADAM23	1.95568e-18	9.77966e-17	-3.79237	0.432928	3.83156	4.23651	0.104439
ENSG00000211654.2	IGLV5-37	1.95626e-18	9.77966e-17	-4.74688	0.541895	1.80465	6.88427	0.028802
ENSG00000198223.16	CSF2RA	1.98438e-18	9.89237e-17	-1.88398	0.215111	6.39211	1.05289	0.00734637
ENSG00000119147.10	C2orf40	2.04359e-18	1.0159e-16	1.67957	0.191844	8.25242	0.865382	0.000394803
ENSG00000112936.18	C7	2.12233e-18	1.0521e-16	-2.62411	0.299878	6.31012	2.1126	0.0115866
ENSG00000271699.5	SNX29P2	2.18543e-18	1.08036e-16	-5.67136	0.648357	4.33135	9.86869	0.0312656
ENSG00000137193.14	PIM1	2.37556e-18	1.17108e-16	-2.17015	0.248362	5.93053	1.44529	0.00500442
ENSG00000118503.15	TNFAIP3	2.67726e-18	1.31616e-16	-2.94031	0.337024	6.77864	2.65392	0.00187167
ENSG00000179088.14	C12orf42	2.83275e-18	1.38875e-16	-4.74989	0.544841	1.95911	6.8865	0.0574566
ENSG00000226660.2	TRBV2	3.43291e-18	1.67834e-16	-5.31337	0.611001	2.53176	8.67179	0.0208764
ENSG00000115232.14	ITGA4	3.9779e-18	1.93944e-16	-2.9935	0.344896	5.54055	2.75351	0.00393849
ENSG00000211965.4	IGHV3-49	4.74903e-18	2.30907e-16	-5.55589	0.641614	4.0426	9.48925	0.0934239
ENSG00000211653.2	IGLV1-40	6.02222e-18	2.92012e-16	-5.93814	0.687912	4.83734	10.8465	0.0587931
ENSG00000107317.13	PTGDS	6.29775e-18	3.0454e-16	-4.55793	0.528333	6.24163	6.39107	0.0125938
ENSG00000164488.12	DACT2	7.28952e-18	3.51541e-16	-4.66681	0.542005	1.64026	6.23681	0.00864689
ENSG00000211782.2	TRAV8-1	7.56957e-18	3.64057e-16	-4.62406	0.537311	1.99124	6.28718	0.0415482
ENSG00000129422.14	MTUS1	7.73703e-18	3.71106e-16	1.74131	0.202398	6.75679	0.933304	0.000413434
ENSG00000211747.3	TRBV20-1	9.43977e-18	4.51557e-16	-5.89914	0.6875	3.08115	10.717	0.0393376
ENSG00000119408.16	NEK6	1.05244e-17	5.02085e-16	-1.79467	0.20946	6.91053	0.99217	0.00210069
ENSG00000138134.12	STAMBPL1	1.14873e-17	5.46557e-16	-2.17581	0.254244	5.64225	1.45869	0.0064132
ENSG00000137265.15	IRF4	1.24575e-17	5.91133e-16	-4.29894	0.502882	4.10293	5.69556	0.057251
ENSG00000211599.2	IGKV5-2	1.26922e-17	6.00664e-16	-4.61539	0.540036	2.13116	6.44812	0.0689468
ENSG00000185477.5	GPRIN3	1.38012e-17	6.5141e-16	-2.42837	0.28446	6.63605	1.81787	0.00167247
ENSG00000211673.2	IGLV3-1	1.56907e-17	7.36675e-16	-6.04163	0.708951	5.642	11.2562	0.0735536
ENSG00000211791.2	TRAV13-2	1.56508e-17	7.36675e-16	-4.66453	0.547337	2.3723	6.34971	0.125582
ENSG00000270550.1	IGHV3-30	1.63822e-17	7.6711e-16	-6.28814	0.73831	5.40125	12.1949	0.109994
ENSG00000197721.16	CR1L	1.67821e-17	7.83769e-16	-4.56908	0.536646	2.18272	6.31836	0.0674613
ENSG00000211800.3	TRAV20	1.83765e-17	8.5598e-16	-4.62172	0.543501	1.61771	6.14764	0.0100277
ENSG00000204475.10	NCR3	1.99045e-17	9.24726e-16	-4.69679	0.552931	2.48781	6.80714	0.108212
ENSG00000139278.10	GLIPR1	2.02997e-17	9.40625e-16	-1.98315	0.23353	6.04716	1.21366	0.00385552
ENSG00000172673.10	THEMIS	2.31751e-17	1.07106e-15	-3.37083	0.39766	4.74503	3.50765	0.0345535
ENSG00000100055.21	CYTH4	2.36442e-17	1.08991e-15	-3.30707	0.390246	4.43462	3.37641	0.00710452
ENSG00000251546.1	IGKV1D-39	2.43408e-17	1.11911e-15	-6.22633	0.735022	7.30111	11.9692	0.00774468
ENSG00000115993.13	TRAK2	3.08983e-17	1.41693e-15	1.59717	0.189168	7.0549	0.781071	0.000269891
ENSG00000189221.9	MAOA	3.19748e-17	1.46252e-15	2.59995	0.308083	9.09317	2.08863	0.000180988
ENSG00000074370.18	ATP2A3	3.28941e-17	1.5007e-15	-2.99942	0.355559	5.80963	2.77997	0.00481787
ENSG00000115525.18	ST3GAL5	3.30819e-17	1.5054e-15	1.85696	0.220146	9.45581	1.06556	0.000196808
ENSG00000164543.7	STK17A	3.41845e-17	1.55159e-15	-2.0501	0.243154	7.80267	1.29886	0.000596927
ENSG00000146374.14	RSPO3	3.64927e-17	1.65213e-15	-3.94264	0.468044	3.2436	4.46192	0.0772551
ENSG00000143110.11	C1orf162	4.00893e-17	1.81034e-15	-1.96943	0.234104	7.24748	1.19919	0.00122998
ENSG00000137752.24	CASP1	4.45739e-17	2.00775e-15	-1.77231	0.210985	6.50391	0.944599	0.00699282
ENSG00000169508.7	GPR183	4.71355e-17	2.11776e-15	-2.01192	0.239697	7.91442	1.25208	0.000612087
ENSG00000160255.18	ITGB2	5.02008e-17	2.24978e-15	-2.66396	0.31766	6.25468	2.19555	0.00117721
ENSG00000008394.13	MGST1	6.15675e-17	2.74853e-15	1.45222	0.173665	9.16901	0.645082	0.000102494
ENSG00000153822.13	KCNJ16	6.16393e-17	2.74853e-15	2.07404	0.24803	9.89485	1.33161	0.000132747
ENSG00000134460.17	IL2RA	6.97781e-17	3.10364e-15	-2.23796	0.268102	5.37643	1.49193	0.0118541
ENSG00000274752.1	TRBV12-3	7.96862e-17	3.53548e-15	-4.47872	0.537552	2.27939	5.85177	0.084556
ENSG00000242534.2	IGKV2D-28	8.01956e-17	3.54921e-15	-7.15623	0.858993	3.63783	15.8652	0.255785
ENSG00000087589.16	CASS4	9.64193e-17	4.2566e-15	-2.17012	0.261173	5.43364	1.41751	0.00750986
ENSG00000068831.19	RASGRP2	1.03676e-16	4.56561e-15	-3.75537	0.452427	5.08671	4.37231	0.0255336
ENSG00000152952.12	PLOD2	1.11517e-16	4.89874e-15	1.46781	0.177018	9.04881	0.668096	8.41423e-05
ENSG00000145362.18	ANK2	1.12974e-16	4.95048e-15	-2.49676	0.301167	4.86557	1.88047	0.00939945
ENSG00000166068.13	SPRED1	1.17632e-16	5.14189e-15	1.56104	0.188406	7.11452	0.755782	0.000245237
ENSG00000187862.11	TTC24	1.22544e-16	5.34346e-15	-4.49708	0.543086	1.86052	5.76834	0.0393471
ENSG00000030304.13	MUSK	1.34825e-16	5.86457e-15	-4.56686	0.552271	2.57397	6.47117	0.128954
ENSG00000141480.18	ARRB2	1.37378e-16	5.96098e-15	-1.69158	0.204619	6.52432	0.870771	0.00107564
ENSG00000147010.18	SH3KBP1	1.4593e-16	6.31662e-15	-1.4739	0.178443	7.72812	0.670265	0.000504717
ENSG00000167984.18	NLRC3	1.58518e-16	6.84483e-15	-1.94211	0.23541	5.80864	1.13642	0.00227663
ENSG00000149573.9	MPZL2	1.74372e-16	7.51114e-15	1.62507	0.197253	8.98563	0.820034	8.09979e-05
ENSG00000184588.18	PDE4B	1.75418e-16	7.53786e-15	-2.16499	0.262812	5.33248	1.37662	0.00101844
ENSG00000211659.2	IGLV3-25	1.79729e-16	7.70446e-15	-5.68761	0.690672	5.53368	10.0459	0.0649491
ENSG00000170837.2	GPR27	1.80305e-16	7.71056e-15	2.25993	0.274447	6.64299	1.58607	0.00322378
ENSG00000100365.15	NCF4	1.81203e-16	7.73032e-15	-3.00023	0.364375	5.67307	2.79543	0.0317005
ENSG00000150782.12	IL18	1.93148e-16	8.22014e-15	-1.92109	0.233531	6.41265	1.14635	0.00247944
ENSG00000130957.5	FBP2	1.98284e-16	8.41855e-15	-4.50472	0.547811	1.55921	6.03961	0.0149914
ENSG00000197549.9	PRAMENP	1.99024e-16	8.42977e-15	-4.51522	0.549119	1.70829	5.7838	0.0363184
ENSG00000196839.13	ADA	2.00485e-16	8.47144e-15	-2.06039	0.250602	5.76796	1.31879	0.00439363
ENSG00000153904.20	DDAH1	2.03668e-16	8.58549e-15	1.84668	0.224659	8.82486	1.05944	0.000284685
ENSG00000140279.12	DUOX2	2.13663e-16	8.98548e-15	3.1985	0.389389	9.33899	3.17872	0.000378682
ENSG00000151892.14	GFRA1	2.15397e-16	9.03701e-15	-3.04806	0.371117	4.42257	2.8868	0.0214988
ENSG00000277856.1	AC233755.2	2.20224e-16	9.21773e-15	-5.59155	0.681023	2.69849	9.7155	0.113208
ENSG00000101336.14	HCK	2.42625e-16	1.01077e-14	-2.6219	0.319787	6.60298	2.1368	0.0030384
ENSG00000282939.1	TRBV7-2	2.42605e-16	1.01077e-14	-5.49191	0.669835	2.05281	8.91786	0.450191
ENSG00000152270.9	PDE3B	2.5349e-16	1.05356e-14	-3.25898	0.397746	5.10607	3.30182	0.0110102
ENSG00000122694.16	GLIPR2	2.72841e-16	1.13133e-14	-1.61299	0.197072	7.13645	0.809011	0.00152865
ENSG00000073861.3	TBX21	2.85479e-16	1.18098e-14	-3.40946	0.41684	3.71508	3.52447	0.0504508
ENSG00000261704.2	IGHV1OR16-1	2.87661e-16	1.18724e-14	-4.51861	0.552506	1.56616	6.20722	0.0287021
ENSG00000149781.12	FERMT3	3.2002e-16	1.31773e-14	-3.49107	0.427538	5.55225	3.79164	0.0178142
ENSG00000103978.15	TMEM87A	3.2633e-16	1.3406e-14	1.43814	0.176174	7.94472	0.612873	0.000373776
ENSG00000158481.13	CD1C	3.31099e-16	1.35705e-14	-4.47198	0.547941	5.49361	6.22236	0.0501194
ENSG00000048462.11	TNFRSF17	3.81816e-16	1.56131e-14	-6.08069	0.746629	3.59286	11.5096	0.0472235
ENSG00000186810.8	CXCR3	4.39322e-16	1.79233e-14	-3.15469	0.388164	4.61884	3.09928	0.0280861
ENSG00000211638.2	IGLV8-61	4.59146e-16	1.86891e-14	-6.39686	0.787612	4.09158	12.7451	0.059207
ENSG00000110852.4	CLEC2B	5.0123e-16	2.03555e-14	-1.91038	0.235524	6.09831	1.13703	0.00209459
ENSG00000177455.13	CD19	5.55469e-16	2.25066e-14	-6.62404	0.817914	4.86094	13.6749	0.0840708
ENSG00000174500.13	GCSAM	5.69979e-16	2.30419e-14	-3.74859	0.463042	4.24436	4.37978	0.0249679
ENSG00000112164.6	GLP1R	5.72433e-16	2.30886e-14	3.22868	0.398846	5.59507	3.24916	0.0116364
ENSG00000175063.17	UBE2C	5.79161e-16	2.3307e-14	-3.07337	0.379727	5.19077	2.9442	0.0130345
ENSG00000107968.10	MAP3K8	6.25035e-16	2.50961e-14	-1.9898	0.24613	5.6405	1.19698	0.00432758
ENSG00000115956.10	PLEK	6.29187e-16	2.52058e-14	-3.81058	0.4714	6.97101	4.52729	0.00261039
ENSG00000104763.19	ASAH1	6.53522e-16	2.61218e-14	1.51285	0.18726	10.3369	0.698991	6.1214e-05
ENSG00000231292.6	IGKV1OR2-108	6.58826e-16	2.62746e-14	-4.49946	0.557008	1.78932	6.08097	0.0683466
ENSG00000211752.3	TRBV27	6.86952e-16	2.73348e-14	-4.36013	0.5401	2.13557	5.57921	0.0697688
ENSG00000211815.3	TRAV36DV7	7.01777e-16	2.78623e-14	-4.43362	0.549381	1.52366	5.76753	0.0152725
ENSG00000101082.14	SLA2	7.07542e-16	2.80285e-14	-3.14639	0.389926	5.35372	3.08781	0.0171388
ENSG00000100351.16	GRAP2	7.17738e-16	2.8369e-14	-3.21258	0.398214	3.84836	3.14649	0.0350941
ENSG00000132182.12	NUP210	7.44988e-16	2.93807e-14	-2.08612	0.25873	6.38588	1.35762	0.00114588
ENSG00000159403.17	C1R	7.90882e-16	3.11215e-14	-2.51618	0.312351	7.24211	1.97546	0.00163455
ENSG00000110848.8	CD69	8.07793e-16	3.17166e-14	-3.17245	0.393946	6.39708	3.14055	0.00299662
ENSG00000134193.15	REG4	9.17485e-16	3.59439e-14	-4.45979	0.554879	1.76197	5.73788	0.0589371
ENSG00000211679.2	IGLC3	9.64107e-16	3.76872e-14	-6.25666	0.77903	7.33352	12.2225	0.00723427
ENSG00000106538.10	RARRES2	9.8844e-16	3.85535e-14	-1.89348	0.235852	6.27354	1.11952	0.00296664
ENSG00000211655.3	IGLV1-36	1.04992e-15	4.08618e-14	-5.75423	0.717406	2.95769	10.3413	0.058992
ENSG00000048540.15	LMO3	1.07678e-15	4.18154e-14	2.49077	0.310655	7.99111	1.93777	0.000423083
ENSG00000211817.2	TRAV38-2DV8	1.149e-15	4.45223e-14	-4.28256	0.534665	2.17301	5.72079	0.0607085
ENSG00000148344.11	PTGES	1.22296e-15	4.72852e-14	-2.62819	0.328437	5.49247	2.15843	0.0097797
ENSG00000026751.17	SLAMF7	1.23615e-15	4.76912e-14	-4.33707	0.54208	6.20767	5.87806	0.0158471
ENSG00000106952.7	TNFSF8	1.31617e-15	5.06681e-14	-4.04694	0.506306	5.55181	5.11903	0.0200369
ENSG00000211640.4	IGLV6-57	1.35202e-15	5.19356e-14	-6.18193	0.773732	5.26818	11.946	0.0818719
ENSG00000124772.12	CPNE5	1.40089e-15	5.36969e-14	-3.07391	0.384942	5.94392	2.95399	0.0150042
ENSG00000151702.17	FLI1	1.52916e-15	5.84872e-14	-1.7913	0.224627	8.09121	1.00345	0.00186592
ENSG00000211952.3	IGHV4-28	1.58209e-15	6.03814e-14	-4.34696	0.545391	1.8545	5.90361	0.0448228
ENSG00000197635.10	DPP4	1.59784e-15	6.08516e-14	1.77516	0.222754	7.19772	0.985593	0.000203869
ENSG00000161911.11	TREML1	1.72878e-15	6.56973e-14	-4.89673	0.615214	2.98332	7.50164	0.112959
ENSG00000072858.10	SIDT1	1.77516e-15	6.73158e-14	-2.84185	0.35719	4.23666	2.52403	0.0172297
ENSG00000167664.8	TMIGD2	1.796e-15	6.79608e-14	-4.41969	0.55561	2.45279	5.93167	0.161237
ENSG00000007129.18	CEACAM21	1.85966e-15	7.022e-14	-3.31272	0.416675	4.43156	3.43418	0.142714
ENSG00000100453.13	GZMB	1.97031e-15	7.42401e-14	-4.1504	0.52251	5.39242	5.39165	0.0250904
ENSG00000197993.9	KEL	2.2494e-15	8.45764e-14	-4.26572	0.538141	2.08327	5.36147	0.056862
ENSG00000198937.9	CCDC167	2.31379e-15	8.68134e-14	-1.75046	0.220927	6.29839	0.959602	0.00269154
ENSG00000273259.3	AL049839.2	2.46041e-15	9.21202e-14	-4.37312	0.552468	1.49341	5.32321	0.0204143
ENSG00000211892.4	IGHG4	2.51937e-15	9.41291e-14	-6.35784	0.803501	7.02058	12.6631	0.00983966
ENSG00000150637.9	CD226	2.5464e-15	9.49389e-14	-3.24404	0.41005	3.74534	3.20652	0.0416398
ENSG00000253883.1	IGHV3-19	2.58678e-15	9.62424e-14	-4.54073	0.574094	1.57722	6.45969	0.0153
ENSG00000151948.12	GLT1D1	2.61034e-15	9.69157e-14	2.45882	0.310919	6.42359	1.89422	0.00461133
ENSG00000125848.10	FLRT3	2.62144e-15	9.71248e-14	2.291	0.289716	8.29849	1.64449	0.00129727
ENSG00000100385.14	IL2RB	2.62713e-15	9.71328e-14	-2.70174	0.341671	4.33926	2.21311	0.00516914
ENSG00000112182.15	BACH2	2.65979e-15	9.81359e-14	-3.09126	0.391006	3.99271	2.89882	0.044006
ENSG00000170054.14	SERPINA9	2.69974e-15	9.94032e-14	-6.1358	0.776286	3.32992	11.797	0.152093
ENSG00000127946.17	HIP1	2.71082e-15	9.96044e-14	1.70012	0.215109	6.22516	0.889947	0.000571372
ENSG00000175600.15	SUGCT	2.98038e-15	1.09283e-13	-2.36573	0.299774	4.917	1.72504	0.0130464
ENSG00000274576.2	IGHV2-70	3.2525e-15	1.19015e-13	-6.25354	0.793515	3.54153	12.2623	0.177702
ENSG00000213413.2	PVRIG	3.29026e-15	1.20149e-13	-3.0413	0.385983	4.50489	2.74596	0.109329
ENSG00000253239.1	IGLVI-70	3.45965e-15	1.26075e-13	-4.39884	0.558717	1.71304	5.59508	0.06349
ENSG00000268041.2	AC010616.1	3.70733e-15	1.34824e-13	-4.32853	0.550392	1.47112	5.33149	0.012253
ENSG00000163376.11	KBTBD8	4.02852e-15	1.46205e-13	-3.08281	0.392513	3.77102	2.81809	0.0108463
ENSG00000162817.7	C1orf115	4.22618e-15	1.53065e-13	1.92227	0.244937	8.51667	1.15975	0.000304154
ENSG00000111907.21	TPD52L1	4.36807e-15	1.57882e-13	1.90869	0.243335	7.84903	1.14356	0.00092942
ENSG00000152192.8	POU4F1	4.42443e-15	1.59594e-13	-4.32563	0.551578	1.46967	5.35242	0.0153638
ENSG00000204397.7	CARD16	4.68515e-15	1.68656e-13	-2.25701	0.288065	6.18542	1.59943	0.00575402
ENSG00000128340.15	RAC2	4.85349e-15	1.74362e-13	-2.34505	0.299471	7.61926	1.72687	0.000372189
ENSG00000211611.2	IGKV6-21	5.1783e-15	1.85655e-13	-5.41063	0.691675	2.78213	9.19507	0.105214
ENSG00000124145.6	SDC4	5.23782e-15	1.8741e-13	2.0812	0.266102	10.5731	1.36053	5.32301e-05
ENSG00000131979.19	GCH1	5.35785e-15	1.91319e-13	-1.73578	0.222017	6.10368	0.874891	0.00262506
ENSG00000165272.16	AQP3	5.70574e-15	2.03333e-13	-3.29632	0.422048	4.49269	3.41408	0.018958
ENSG00000106560.11	GIMAP2	6.58428e-15	2.34171e-13	-2.12799	0.273092	5.69736	1.4236	0.00192468
ENSG00000089685.15	BIRC5	6.67455e-15	2.36907e-13	-3.20605	0.411534	3.83755	3.23157	0.0209573
ENSG00000277836.1	AC141272.1	6.77144e-15	2.39866e-13	-5.57723	0.716069	2.52438	9.77988	0.0233992
ENSG00000101057.16	MYBL2	7.63717e-15	2.69994e-13	-4.74854	0.610866	5.48705	7.09274	0.0351328
ENSG00000154165.5	GPR15	7.7098e-15	2.72019e-13	-4.14004	0.532669	2.92647	5.39162	0.151699
ENSG00000133065.11	SLC41A1	8.5389e-15	3.00674e-13	1.34571	0.173432	8.48936	0.530015	0.000612318
ENSG00000144115.16	THNSL2	8.72776e-15	3.06716e-13	1.91828	0.247311	7.01912	1.15808	0.0043718
ENSG00000211794.3	TRAV12-3	8.9371e-15	3.13452e-13	-5.07746	0.654857	2.43571	8.11424	0.0112389
ENSG00000114737.15	CISH	8.99678e-15	3.14923e-13	1.56612	0.20201	8.05332	0.772002	0.000422052
ENSG00000211934.3	IGHV1-2	9.02168e-15	3.15173e-13	-5.86308	0.756298	4.37398	10.8199	0.122925
ENSG00000197822.11	OCLN	9.28832e-15	3.2385e-13	1.95085	0.251767	8.71589	1.19803	0.00206344
ENSG00000241755.1	IGKV1-9	9.68063e-15	3.36867e-13	-6.22283	0.803632	4.14701	12.1917	0.062681
ENSG00000197299.12	BLM	1.00525e-14	3.49124e-13	-2.09617	0.270872	5.34896	1.31973	0.0132139
ENSG00000275743.1	TRBV14	1.01282e-14	3.51063e-13	-4.3014	0.555906	1.74357	5.30924	0.0594662
ENSG00000066294.14	CD84	1.08631e-14	3.75805e-13	-2.85373	0.369238	4.76158	2.56514	0.00473473
ENSG00000244575.3	IGKV1-27	1.09798e-14	3.79103e-13	-6.17779	0.799469	4.23777	12.0217	0.0699841
ENSG00000132386.11	SERPINF1	1.11387e-14	3.83843e-13	-2.32797	0.301334	7.25602	1.70718	0.00176656
ENSG00000065413.20	ANKRD44	1.13727e-14	3.91145e-13	-2.13577	0.276551	6.29575	1.43705	0.0178298
ENSG00000000938.13	FGR	1.18736e-14	4.07157e-13	-1.90185	0.246437	6.47321	1.13969	0.00285807
ENSG00000186185.13	KIF18B	1.18841e-14	4.07157e-13	-3.44384	0.446251	3.56878	3.68409	0.0879558
ENSG00000150347.16	ARID5B	1.2832e-14	4.38786e-13	-1.63611	0.212276	6.71343	0.84371	0.000582215
ENSG00000243063.1	IGKV3-7	1.28808e-14	4.39606e-13	-4.2461	0.550941	1.4299	5.55638	0.00934207
ENSG00000107593.17	PKD2L1	1.44396e-14	4.91861e-13	-4.50876	0.586132	2.73416	6.37778	0.295135
ENSG00000176749.9	CDK5R1	1.49403e-14	5.07942e-13	-2.70929	0.352403	4.23213	2.18106	0.00806846
ENSG00000110900.15	TSPAN11	1.49962e-14	5.08183e-13	-2.9792	0.387535	3.86327	2.73707	0.0165732
ENSG00000211820.1	TRAV41	1.50047e-14	5.08183e-13	-4.29445	0.558629	2.27079	5.52746	0.140995
ENSG00000163297.17	ANTXR2	1.54301e-14	5.21597e-13	-1.6852	0.219316	6.20224	0.853292	0.00414197
ENSG00000172575.12	RASGRP1	1.56115e-14	5.26726e-13	-3.65866	0.476238	4.96315	4.22228	0.0240844
ENSG00000019582.15	CD74	1.58635e-14	5.34211e-13	-1.96876	0.256337	11.3097	1.2227	1.28597e-05
ENSG00000140835.9	CHST4	1.64912e-14	5.54297e-13	-4.20754	0.548186	2.94479	5.54775	0.224863
ENSG00000241244.1	IGKV1D-16	1.65929e-14	5.56662e-13	-5.82331	0.758776	3.00747	10.6991	0.0947998
ENSG00000181631.7	P2RY13	1.69708e-14	5.68264e-13	-2.75591	0.359229	5.60261	2.3965	0.00996173
ENSG00000137077.8	CCL21	1.80357e-14	6.02787e-13	-5.94306	0.775461	7.01936	11.1474	0.0128662
ENSG00000023445.14	BIRC3	1.83094e-14	6.10783e-13	-3.79776	0.495664	5.40266	4.55235	0.0066905
ENSG00000156113.23	KCNMA1	1.83848e-14	6.12148e-13	-1.97305	0.25753	5.81493	1.22876	0.0152573
ENSG00000221971.3	TTC4P1	1.8519e-14	6.15463e-13	-4.25361	0.555265	1.43366	5.45589	0.0216978
ENSG00000198520.12	ARMH1	1.86966e-14	6.20203e-13	-2.76329	0.360776	4.4207	2.41028	0.0388906
ENSG00000100292.17	HMOX1	1.91292e-14	6.3337e-13	-2.18537	0.285432	6.15567	1.50767	0.00143918
ENSG00000276953.1	TRBV12-4	1.9485e-14	6.43949e-13	-4.6909	0.61287	2.82479	6.94705	0.0732212
ENSG00000101109.12	STK4	2.00775e-14	6.62296e-13	-1.72824	0.225909	7.07874	0.943077	0.000488382
ENSG00000168079.17	SCARA5	2.02011e-14	6.65137e-13	-4.83632	0.632253	3.0319	7.38553	0.0633573
ENSG00000106948.16	AKNA	2.0752e-14	6.82009e-13	-2.12906	0.278459	8.03488	1.43145	0.00149987
ENSG00000197646.7	PDCD1LG2	2.09708e-14	6.87926e-13	-2.39986	0.313932	5.29943	1.81882	0.0104199
ENSG00000162676.12	GFI1	2.15738e-14	7.06403e-13	-3.22928	0.422632	4.39621	3.29367	0.0504196
ENSG00000189233.12	NUGGC	2.27127e-14	7.42323e-13	-3.79155	0.496649	4.53997	4.54142	0.0158132
ENSG00000145386.10	CCNA2	2.45185e-14	7.9987e-13	-3.08093	0.404089	5.86117	2.99956	0.00777309
ENSG00000187848.13	P2RX2	2.4745e-14	8.05781e-13	-4.21674	0.553146	1.41522	5.17625	0.0138796
ENSG00000153012.12	LGI2	2.54982e-14	8.28784e-13	-2.2199	0.29135	5.17208	1.55751	0.00874556
ENSG00000271680.1	AC098935.2	2.6485e-14	8.59285e-13	-4.22142	0.554396	1.41756	5.11707	0.0175888
ENSG00000213402.3	PTPRCAP	2.99509e-14	9.6996e-13	-5.269	0.693423	5.23329	8.78029	0.252782
ENSG00000167074.15	TEF	3.09778e-14	1.00139e-12	1.94349	0.255919	8.52886	1.19476	0.000549081
ENSG00000134769.21	DTNA	3.19818e-14	1.03197e-12	1.96971	0.259513	7.38701	1.22737	0.00206004
ENSG00000160593.18	JAML	3.32568e-14	1.07116e-12	-2.32579	0.306632	7.11058	1.71153	0.00243434
ENSG00000102804.15	TSC22D1	3.52721e-14	1.13401e-12	1.9418	0.256265	9.18196	1.19333	4.99469e-05
ENSG00000168918.14	INPP5D	3.86845e-14	1.24147e-12	-2.29989	0.304004	5.07889	1.67468	0.00122182
ENSG00000102524.11	TNFSF13B	4.10402e-14	1.31469e-12	-2.62548	0.347393	4.30102	2.15618	0.00944596
ENSG00000165124.18	SVEP1	4.31028e-14	1.37828e-12	-2.5842	0.342221	5.34049	2.11529	0.00579211
ENSG00000125910.5	S1PR4	4.59548e-14	1.46683e-12	-3.18651	0.42245	3.88795	3.2171	0.0770404
ENSG00000085265.11	FCN1	4.81467e-14	1.53404e-12	-2.6557	0.352363	4.63313	2.23501	0.0238645
ENSG00000173208.4	ABCD2	4.84791e-14	1.54186e-12	-3.322	0.44082	4.57616	3.4973	0.0417904
ENSG00000180190.11	TDRP	5.0938e-14	1.61717e-12	1.38412	0.183826	7.48686	0.585076	0.00261912
ENSG00000204136.10	GGTA1P	5.1295e-14	1.6256e-12	-1.5683	0.208313	6.46006	0.748073	0.00265333
ENSG00000211584.14	SLC48A1	5.16987e-14	1.63547e-12	1.5257	0.202682	6.57128	0.733804	0.000659523
ENSG00000154451.14	GBP5	5.54508e-14	1.75104e-12	-3.1294	0.416232	6.03373	3.10531	0.0202323
ENSG00000117399.14	CDC20	5.58068e-14	1.75915e-12	-2.62445	0.349109	5.79423	2.1841	0.0253076
ENSG00000087460.24	GNAS	5.59231e-14	1.7597e-12	1.68115	0.223638	10.909	0.896215	1.68984e-05
ENSG00000254535.4	PABPC4L	6.18592e-14	1.94304e-12	1.79946	0.239798	5.76384	0.998773	0.00478505
ENSG00000178860.8	MSC	6.27227e-14	1.96668e-12	-3.66844	0.488977	2.88118	4.14647	0.0597792
ENSG00000133083.14	DCLK1	6.48945e-14	2.03119e-12	-1.74552	0.232804	6.45445	0.966781	0.00564439
ENSG00000165457.14	FOLR2	6.9611e-14	2.17498e-12	-2.08362	0.278239	5.67212	1.37801	0.00394251
ENSG00000102879.15	CORO1A	7.47247e-14	2.33065e-12	-3.44025	0.459971	6.91421	3.75776	0.00502149
ENSG00000211651.3	IGLV1-44	9.33307e-14	2.90586e-12	-8.46921	1.1368	4.74888	22.7961	0.108999
ENSG00000144810.16	COL8A1	9.40448e-14	2.92296e-12	1.3899	0.186588	7.69227	0.613981	0.000280776
ENSG00000162415.7	ZSWIM5	9.6234e-14	2.98578e-12	1.63074	0.219009	6.22748	0.837562	0.0049049
ENSG00000150593.18	PDCD4	9.66278e-14	2.99276e-12	1.3658	0.183441	9.07984	0.592948	0.000250334
ENSG00000013016.16	EHD3	9.75936e-14	3.01741e-12	-1.52286	0.204572	6.54853	0.691442	0.00183762
ENSG00000143507.18	DUSP10	1.01185e-13	3.12301e-12	-1.94688	0.2617	5.95215	1.20506	0.00419044
ENSG00000111913.18	RIPOR2	1.03433e-13	3.18647e-12	-2.24106	0.301362	7.86484	1.59691	0.000780227
ENSG00000126882.13	FAM78A	1.036e-13	3.18647e-12	-2.78655	0.374726	6.12208	2.46895	0.00920257
ENSG00000242732.4	RTL5	1.03976e-13	3.19248e-12	1.66726	0.224222	7.63721	0.883878	0.000721213
ENSG00000276819.1	TRBV15	1.13004e-13	3.4637e-12	-4.12148	0.555101	1.49195	4.82328	0.0275458
ENSG00000120256.10	LRP11	1.15983e-13	3.54887e-12	1.29016	0.173845	8.32597	0.493418	0.000485221
ENSG00000205336.11	ADGRG1	1.24028e-13	3.78851e-12	1.53656	0.207296	7.48625	0.751333	0.000349418
ENSG00000163710.9	PCOLCE2	1.30917e-13	3.99206e-12	-3.45742	0.466889	3.47791	3.64416	0.11846
ENSG00000174885.12	NLRP6	1.33848e-13	4.07444e-12	-4.12416	0.557145	1.36893	4.98767	0.0201943
ENSG00000211689.7	TRGC1	1.37547e-13	4.17989e-12	-3.27873	0.44315	3.96334	3.42253	0.107077
ENSG00000110013.12	SIAE	1.37855e-13	4.18209e-12	1.60301	0.21667	8.5883	0.81811	0.000188026
ENSG00000147465.11	STAR	1.40515e-13	4.25551e-12	-3.89378	0.526483	2.69258	4.41813	0.122143
ENSG00000082458.12	DLG3	1.52324e-13	4.60526e-12	1.33704	0.181045	7.84293	0.569412	0.00179746
ENSG00000164695.5	CHMP4C	1.59966e-13	4.82808e-12	1.41144	0.191289	7.00617	0.591506	0.00122721
ENSG00000003989.17	SLC7A2	1.72348e-13	5.18418e-12	2.51942	0.34191	8.98643	2.02297	0.000245922
ENSG00000211672.2	IGLV4-3	1.72117e-13	5.18418e-12	-4.09753	0.556061	1.35562	4.74694	0.0158269
ENSG00000211669.3	IGLV3-10	1.74822e-13	5.2497e-12	-6.04782	0.820961	4.16497	11.6578	0.201755
ENSG00000211664.3	IGLV2-18	1.79719e-13	5.38762e-12	-4.88873	0.663952	3.11884	7.61843	0.097384
ENSG00000012124.17	CD22	1.83607e-13	5.49489e-12	-3.32933	0.452341	6.03163	3.5337	0.00487344
ENSG00000183484.12	GPR132	1.88166e-13	5.62186e-12	-2.76983	0.376492	5.31656	2.44609	0.0162999
ENSG00000111732.11	AICDA	1.94483e-13	5.80081e-12	-4.39552	0.597823	2.78706	6.16103	0.0516706
ENSG00000112195.9	TREML2	1.96933e-13	5.86405e-12	-3.42453	0.465867	4.95208	3.7399	0.0273526
ENSG00000197057.9	DTHD1	2.05156e-13	6.09866e-12	-4.64853	0.63285	2.58345	6.89246	0.0424237
ENSG00000131203.13	IDO1	2.07114e-13	6.14659e-12	-4.80631	0.654443	4.61849	7.3686	0.0283558
ENSG00000132965.9	ALOX5AP	2.09897e-13	6.21878e-12	-1.98647	0.27055	7.55501	1.25878	0.00101693
ENSG00000205784.3	ARRDC5	2.23897e-13	6.62249e-12	-4.06559	0.554372	2.0824	5.12663	0.101066
ENSG00000133980.5	VRTN	2.26004e-13	6.67369e-12	-4.00838	0.546664	1.70079	4.99675	0.0286689
ENSG00000154065.17	ANKRD29	2.26708e-13	6.68337e-12	-2.81622	0.384099	3.90716	2.44058	0.0170909
ENSG00000174600.14	CMKLR1	2.30698e-13	6.78971e-12	-1.56609	0.213665	6.3107	0.749466	0.0026011
ENSG00000144218.18	AFF3	2.33164e-13	6.85094e-12	-2.97354	0.405763	3.71789	2.72299	0.0281587
ENSG00000173198.6	CYSLTR1	2.37445e-13	6.96517e-12	-1.78535	0.243707	6.1692	1.0174	0.00307906
ENSG00000255833.2	TIFAB	2.55025e-13	7.46852e-12	-5.36148	0.732819	3.66083	9.17822	0.0714883
ENSG00000229781.1	AC013444.1	2.60028e-13	7.6025e-12	-4.0952	0.559941	1.35445	5.01111	0.0265328
ENSG00000211968.3	IGHV1-58	2.79172e-13	8.14878e-12	-5.32169	0.728592	2.23032	9.04644	0.0269779
ENSG00000282499.1	TRBV25-1	2.90444e-13	8.46389e-12	-4.08345	0.559472	1.65481	5.05343	0.0584885
ENSG00000211905.1	IGHJ1	2.99837e-13	8.72328e-12	-4.05957	0.556526	1.33664	5.1256	0.0152167
ENSG00000126264.9	HCST	3.33337e-13	9.68206e-12	-2.47404	0.339832	5.73922	1.95688	0.00567699
ENSG00000172508.10	CARNS1	3.34187e-13	9.69088e-12	2.1578	0.296407	6.18354	1.4886	0.00270399
ENSG00000196950.14	SLC39A10	3.56498e-13	1.0321e-11	1.5095	0.207602	6.42364	0.700191	0.000590875
ENSG00000135899.17	SP110	3.71555e-13	1.07394e-11	-1.39888	0.192536	6.96656	0.595018	0.00152298
ENSG00000135838.13	NPL	3.9096e-13	1.12819e-11	-2.48937	0.342952	6.26761	1.98275	0.0157778
ENSG00000197769.5	MAP1LC3C	3.95673e-13	1.13994e-11	-2.94158	0.405342	3.89142	2.63436	0.0564674
ENSG00000137693.14	YAP1	4.09277e-13	1.17722e-11	1.26835	0.174886	8.08905	0.508224	0.00022716
ENSG00000072694.20	FCGR2B	4.22091e-13	1.21211e-11	-2.57348	0.355047	6.59181	2.1198	0.00600445
ENSG00000130402.12	ACTN4	4.36222e-13	1.25067e-11	1.32858	0.183409	7.9148	0.565065	0.000639975
ENSG00000211895.5	IGHA1	4.45132e-13	1.2721e-11	-5.75583	0.794885	6.37501	10.6067	0.0146835
ENSG00000229754.1	CXCR2P1	4.44442e-13	1.2721e-11	-4.53204	0.62586	3.27549	6.57582	0.124192
ENSG00000182534.13	MXRA7	4.77115e-13	1.36131e-11	1.95842	0.270812	10.1644	1.22837	8.23085e-05
ENSG00000286073.1	AL138900.3	4.83583e-13	1.37755e-11	3.49739	0.483744	3.92928	3.91772	0.0928323
ENSG00000124205.17	EDN3	4.90338e-13	1.39456e-11	3.56064	0.492621	6.18986	4.06098	0.015819
ENSG00000087586.17	AURKA	4.97292e-13	1.41207e-11	-2.51507	0.348057	5.56026	2.02631	0.00835189
ENSG00000096996.15	IL12RB1	5.13374e-13	1.45309e-11	-2.99619	0.414886	3.54547	2.6656	0.0162045
ENSG00000179813.7	FAM216B	5.12563e-13	1.45309e-11	-4.51951	0.625804	2.54232	6.54418	0.137047
ENSG00000102962.5	CCL22	5.15487e-13	1.45674e-11	-4.31585	0.597668	5.77778	5.96784	0.0304947
ENSG00000152495.11	CAMK4	5.40134e-13	1.52155e-11	-3.65788	0.506996	3.36346	4.2879	0.0404602
ENSG00000211970.3	IGHV4-61	5.39741e-13	1.52155e-11	-6.33004	0.877357	4.03957	12.841	0.174929
ENSG00000081985.11	IL12RB2	5.93379e-13	1.66711e-11	-2.80073	0.388882	4.37936	2.48373	0.097201
ENSG00000174130.12	TLR6	5.93684e-13	1.66711e-11	-2.84582	0.395148	3.82414	2.56711	0.0249887
ENSG00000134343.13	ANO3	6.04881e-13	1.69587e-11	2.40853	0.334548	5.19133	1.842	0.0953771
ENSG00000173210.19	ABLIM3	6.26987e-13	1.75507e-11	-1.69493	0.235587	5.81947	0.859247	0.00312471
ENSG00000106178.6	CCL24	6.3255e-13	1.76785e-11	-3.86724	0.537618	2.66933	4.6311	0.14783
ENSG00000119899.13	SLC17A5	6.65543e-13	1.85714e-11	2.08684	0.290391	8.26097	1.39709	0.000291606
ENSG00000153310.19	FAM49B	6.75389e-13	1.88165e-11	-1.36524	0.19003	7.02264	0.556473	0.000391488
ENSG00000121380.12	BCL2L14	7.17597e-13	1.99611e-11	-3.83346	0.534203	2.48258	4.71623	0.0655383
ENSG00000170439.7	METTL7B	7.57413e-13	2.10357e-11	3.11571	0.43463	7.34943	3.11635	0.00217943
ENSG00000154262.13	ABCA6	7.77909e-13	2.15712e-11	-2.1995	0.306979	4.94054	1.48676	0.0265293
ENSG00000239862.1	IGKV1-37	7.79776e-13	2.15892e-11	-4.69959	0.65594	1.65665	7.09117	0.00922563
ENSG00000229961.3	AL357143.1	7.87424e-13	2.1767e-11	-3.94919	0.551307	1.63326	4.52603	0.033238
ENSG00000154217.15	PITPNC1	7.8898e-13	2.17761e-11	-1.63864	0.228763	6.96014	0.862168	0.00171151
ENSG00000124496.12	TRERF1	8.04415e-13	2.21582e-11	-1.76993	0.247182	5.6078	0.944307	0.00328913
ENSG00000138316.11	ADAMTS14	8.06572e-13	2.21582e-11	-2.80021	0.391089	4.00741	2.34708	0.0464406
ENSG00000189159.16	JPT1	8.0617e-13	2.21582e-11	-1.42703	0.199303	6.73358	0.652325	0.00218357
ENSG00000055118.14	KCNH2	8.11434e-13	2.22574e-11	-4.07657	0.569416	1.62363	4.86674	0.0828319
ENSG00000105639.18	JAK3	8.29925e-13	2.27295e-11	-1.95059	0.272577	6.94051	1.222	0.0008404
ENSG00000168394.11	TAP1	8.40357e-13	2.29797e-11	-1.48835	0.208033	8.72529	0.711505	0.00048756
ENSG00000186832.9	KRT16	8.51497e-13	2.32485e-11	-5.32303	0.744209	3.32244	9.1015	0.0640761
ENSG00000233999.3	IGKV3OR2-268	9.7117e-13	2.64752e-11	-5.83262	0.817519	2.88424	10.935	0.163479
ENSG00000244405.8	ETV5	9.76553e-13	2.65811e-11	1.50629	0.211149	6.3262	0.669401	0.00055344
ENSG00000112874.10	NUDT12	9.92092e-13	2.69627e-11	1.48242	0.207867	6.43676	0.656189	0.00134759
ENSG00000275801.1	AL121985.3	1.02166e-12	2.77238e-11	-3.9941	0.560375	1.3039	4.49318	0.0227361
ENSG00000211816.2	TRAV38-1	1.04363e-12	2.82768e-11	-3.98783	0.559724	1.607	4.86328	0.0535129
ENSG00000100503.23	NIN	1.08305e-12	2.93001e-11	-1.63184	0.229207	6.99342	0.856442	0.00310814
ENSG00000136960.12	ENPP2	1.10417e-12	2.98261e-11	-2.54707	0.357892	7.36979	2.08674	0.00162557
ENSG00000179934.6	CCR8	1.11493e-12	3.0071e-11	-4.41248	0.620121	2.38834	6.26288	0.0760899
ENSG00000109586.12	GALNT7	1.13006e-12	3.04327e-11	1.66336	0.233827	7.87694	0.89005	0.000218303
ENSG00000117009.12	KMO	1.15632e-12	3.10926e-11	-2.83291	0.398412	4.00206	2.42935	0.0600699
ENSG00000158023.10	WDR66	1.16254e-12	3.12127e-11	1.50321	0.211429	6.93803	0.727012	0.00484345
ENSG00000086300.15	SNX10	1.17767e-12	3.1571e-11	-1.89248	0.266248	5.96119	1.15239	0.00159264
ENSG00000144354.14	CDCA7	1.18669e-12	3.1765e-11	-3.98316	0.560463	5.26648	5.10514	0.0582307
ENSG00000196405.13	EVL	1.19156e-12	3.18472e-11	-1.61751	0.227614	7.04206	0.841887	0.00114929
ENSG00000251578.1	TRBV21-1	1.19866e-12	3.19889e-11	-3.98162	0.560355	1.29766	4.68867	0.0220745
ENSG00000183486.13	MX2	1.24785e-12	3.32517e-11	-1.96659	0.276985	5.4765	1.24479	0.00746403
ENSG00000104814.13	MAP4K1	1.28401e-12	3.41129e-11	-2.55229	0.359679	4.70144	2.09698	0.0210939
ENSG00000113088.5	GZMK	1.28309e-12	3.41129e-11	-3.79308	0.534529	5.38552	4.63146	0.0136163
ENSG00000211784.2	TRAV10	1.29603e-12	3.43805e-11	-3.89525	0.549034	1.65232	4.67837	0.0292629
ENSG00000188906.16	LRRK2	1.34546e-12	3.56387e-11	2.28694	0.322578	8.60197	1.68404	0.000340096
ENSG00000211685.3	IGLC7	1.46749e-12	3.8813e-11	-6.12346	0.865198	4.00875	12.0793	0.131174
ENSG00000072682.18	P4HA2	1.4786e-12	3.90487e-11	1.30819	0.184865	7.27385	0.497239	0.000392955
ENSG00000174123.11	TLR10	1.49618e-12	3.94544e-11	-5.09553	0.720232	5.2041	8.36509	0.0797985
ENSG00000143184.5	XCL1	1.54434e-12	4.06639e-11	-2.99669	0.423834	4.01489	2.89368	0.0621804
ENSG00000144057.15	ST6GAL2	1.54766e-12	4.06908e-11	2.55744	0.361724	6.89365	2.10757	0.011544
ENSG00000009694.13	TENM1	1.63359e-12	4.28865e-11	2.93343	0.415344	6.90479	2.77364	0.0072695
ENSG00000140379.8	BCL2A1	1.74552e-12	4.57574e-11	-3.94954	0.559945	5.97341	5.02976	0.0146491
ENSG00000135338.14	LCA5	1.88224e-12	4.92685e-11	1.45388	0.206431	7.05069	0.681854	0.00113013
ENSG00000270356.1	IGHV1OR15-4	1.89239e-12	4.93885e-11	-4.399	0.624663	1.9945	6.24245	0.0745413
ENSG00000280655.1	AC134981.1	1.89239e-12	4.93885e-11	-4.399	0.624663	1.9945	6.24245	0.0745413
ENSG00000122729.19	ACO1	1.95361e-12	5.09114e-11	1.64169	0.233269	8.47859	0.869571	0.000284159
ENSG00000158714.11	SLAMF8	2.08429e-12	5.42374e-11	-3.01733	0.429286	5.34449	2.9385	0.00529292
ENSG00000112486.16	CCR6	2.10363e-12	5.46606e-11	-2.63697	0.37524	6.38224	2.24447	0.00630626
ENSG00000057149.16	SERPINB3	2.19567e-12	5.69687e-11	-4.02502	0.573245	2.03548	5.23045	0.0838273
ENSG00000119655.10	NPC2	2.22787e-12	5.77198e-11	1.69102	0.240905	10.8768	0.923284	2.03112e-05
ENSG00000121210.16	TMEM131L	2.27538e-12	5.88646e-11	-2.08163	0.296678	5.85843	1.39926	0.000984585
ENSG00000164236.12	ANKRD33B	2.50495e-12	6.47095e-11	-1.97741	0.282365	5.46954	1.26333	0.0103361
ENSG00000116771.6	AGMAT	2.62425e-12	6.76927e-11	-1.96419	0.280739	5.14482	1.22569	0.00826146
ENSG00000136490.9	LIMD2	2.78121e-12	7.16374e-11	-3.75313	0.537055	5.96596	4.55373	0.00752231
ENSG00000128656.14	CHN1	2.84313e-12	7.31262e-11	-1.48927	0.213201	6.31726	0.676389	0.00237133
ENSG00000211637.2	IGLV4-69	3.0915e-12	7.93993e-11	-5.69884	0.817214	4.35664	10.5054	0.0429054
ENSG00000158715.6	SLC45A3	3.11359e-12	7.97515e-11	-2.15164	0.30859	4.81261	1.37268	0.0145814
ENSG00000181896.12	ZNF101	3.1142e-12	7.97515e-11	-1.9222	0.275684	6.42571	1.19524	0.0058556
ENSG00000105889.15	STEAP1B	3.17001e-12	8.10636e-11	-2.95783	0.424367	3.74101	2.58838	0.0707616
ENSG00000168685.15	IL7R	3.31665e-12	8.46916e-11	-4.21921	0.605894	5.44421	5.76072	0.0079838
ENSG00000133026.12	MYH10	3.35478e-12	8.54964e-11	1.80908	0.259851	6.59929	1.05915	0.000505692
ENSG00000254415.3	SIGLEC14	3.35781e-12	8.54964e-11	-2.80504	0.402915	4.47722	2.54639	0.0357589
ENSG00000127074.14	RGS13	3.38634e-12	8.60993e-11	-6.12127	0.879407	4.20034	12.1269	0.0379724
ENSG00000177675.8	CD163L1	3.43678e-12	8.72569e-11	-3.40413	0.489198	2.90382	3.73775	0.0644101
ENSG00000151322.18	NPAS3	3.44666e-12	8.73827e-11	1.74751	0.251144	5.67491	0.903258	0.0129411
ENSG00000188060.7	RAB42	3.47679e-12	8.80208e-11	-2.93616	0.422046	3.87242	2.68769	0.0879226
ENSG00000119714.11	GPR68	3.60953e-12	9.12512e-11	-2.69478	0.387644	4.75611	2.3511	0.0243598
ENSG00000196090.12	PTPRT	3.64491e-12	9.20146e-11	-4.84292	0.696793	3.13972	7.59391	0.0745111
ENSG00000077238.14	IL4R	3.6645e-12	9.23776e-11	-1.48169	0.213206	6.2956	0.663035	0.00149652
ENSG00000121594.12	CD80	3.80491e-12	9.57811e-11	-2.66876	0.384312	4.00204	2.07464	0.0324749
ENSG00000074966.11	TXK	3.90662e-12	9.82021e-11	-3.25017	0.468289	4.36099	3.42165	0.0354433
ENSG00000130962.17	PRRG1	3.93124e-12	9.86813e-11	1.85818	0.267763	6.26562	1.11844	0.00131292
ENSG00000242580.1	IGKV1D-43	4.18978e-12	1.05023e-10	-5.03626	0.726668	1.82498	8.21897	0.0121799
ENSG00000197520.10	FAM177B	4.20658e-12	1.05295e-10	-3.74718	0.540714	3.14288	4.55009	0.138961
ENSG00000151491.14	EPS8	4.22457e-12	1.05596e-10	1.61141	0.232545	8.22627	0.841464	0.000909202
ENSG00000102174.9	PHEX	4.27907e-12	1.06808e-10	3.77349	0.5447	7.45673	4.61467	0.00178165
ENSG00000128284.19	APOL3	4.29309e-12	1.07008e-10	-1.58127	0.22827	5.93526	0.73989	0.00115567
ENSG00000140678.16	ITGAX	4.44552e-12	1.10652e-10	-2.27089	0.328057	5.45945	1.67164	0.00622558
ENSG00000164440.15	TXLNB	4.74757e-12	1.17985e-10	-3.31941	0.480174	3.34449	3.57306	0.0779504
ENSG00000253755.1	IGHGP	4.75344e-12	1.17985e-10	-4.88584	0.706786	2.31638	7.74104	0.0763081
ENSG00000118849.10	RARRES1	4.80515e-12	1.1908e-10	-2.60923	0.377535	4.29635	2.19395	0.0633894
ENSG00000211809.2	TRAV27	4.81098e-12	1.1908e-10	-3.95073	0.571654	2.01942	4.72215	0.14072
ENSG00000137033.11	IL33	4.90998e-12	1.21361e-10	-2.73016	0.395208	6.84768	2.41757	0.00420887
ENSG00000170819.4	BFSP2	4.94092e-12	1.21956e-10	-3.67479	0.532018	2.80188	4.22952	0.155554
ENSG00000091490.11	SEL1L3	5.02965e-12	1.23974e-10	-1.32609	0.192055	6.95513	0.545266	0.000794688
ENSG00000113946.3	CLDN16	5.08952e-12	1.25276e-10	2.65579	0.384727	6.67614	2.28816	0.00123122
ENSG00000113722.16	CDX1	5.28429e-12	1.29808e-10	-3.94929	0.572551	1.95176	4.7792	0.133852
ENSG00000182010.11	RTKN2	5.29265e-12	1.29808e-10	-2.20878	0.32023	4.6779	1.52828	0.0163122
ENSG00000186081.12	KRT5	5.29561e-12	1.29808e-10	-4.53957	0.658154	4.14406	6.68694	0.0402985
ENSG00000158604.15	TMED4	5.32769e-12	1.30415e-10	1.19644	0.173483	9.1239	0.42471	0.000129445
ENSG00000130475.14	FCHO1	5.44448e-12	1.3309e-10	-3.82376	0.554693	3.15074	4.74517	0.0416738
ENSG00000197406.7	DIO3	5.53207e-12	1.35045e-10	-4.007	0.581465	1.68271	5.21135	0.0669221
ENSG00000171488.15	LRRC8C	5.65082e-12	1.37754e-10	-1.46938	0.213319	6.28035	0.693778	0.000989058
ENSG00000005513.10	SOX8	5.95096e-12	1.44872e-10	-2.05529	0.298698	4.92209	1.33625	0.0119935
ENSG00000111728.10	ST8SIA1	6.03649e-12	1.46753e-10	-2.87738	0.418297	3.68205	2.42871	0.0477309
ENSG00000073849.15	ST6GAL1	6.10907e-12	1.48314e-10	-2.07949	0.30238	6.85132	1.40437	0.00135989
ENSG00000112406.5	HECA	6.15108e-12	1.4913e-10	-1.2032	0.174982	8.1016	0.459896	0.000387034
ENSG00000211676.2	IGLJ2	6.21727e-12	1.50529e-10	-4.03865	0.587476	1.32618	5.18223	0.102696
ENSG00000116191.17	RALGPS2	6.25139e-12	1.51149e-10	-1.91985	0.279299	5.10534	1.18268	0.00251794
ENSG00000115919.15	KYNU	6.28626e-12	1.51785e-10	-2.80601	0.408265	4.65655	2.55754	0.0129342
ENSG00000182195.7	LDOC1	6.39977e-12	1.54316e-10	1.22022	0.177603	7.82905	0.455953	0.000694948
ENSG00000122126.17	OCRL	6.41181e-12	1.54397e-10	1.21786	0.177267	7.83449	0.450545	0.000444095
ENSG00000139044.11	B4GALNT3	6.50014e-12	1.56312e-10	2.26021	0.329082	5.5135	1.6597	0.00536531
ENSG00000163154.6	TNFAIP8L2	6.56536e-12	1.57666e-10	-2.9015	0.42254	5.7039	2.73528	0.0115815
ENSG00000253998.3	IGKV2-29	6.60395e-12	1.58379e-10	-3.86861	0.563447	1.51578	4.58893	0.0535239
ENSG00000135862.6	LAMC1	6.94585e-12	1.66354e-10	1.28488	0.187335	7.16612	0.524199	0.000771
ENSG00000140391.14	TSPAN3	7.05272e-12	1.68685e-10	1.43692	0.209568	10.0489	0.671136	5.62071e-05
ENSG00000072201.13	LNX1	7.07933e-12	1.69094e-10	1.99662	0.29122	5.56654	1.29582	0.00135142
ENSG00000275302.2	CCL4	7.15414e-12	1.70651e-10	-1.90995	0.27864	5.62436	1.09926	0.0458334
ENSG00000224607.4	IGKV1D-27	7.56399e-12	1.80185e-10	-3.92332	0.573034	1.51346	4.69886	0.080504
ENSG00000108405.4	P2RX1	7.57541e-12	1.80216e-10	-3.06243	0.447308	3.53257	2.86056	0.083738
ENSG00000158488.16	CD1E	7.92605e-12	1.88305e-10	-3.9756	0.581238	4.66369	5.14114	0.0390218
ENSG00000140853.15	NLRC5	8.15255e-12	1.93427e-10	-2.13648	0.312541	5.89873	1.485	0.00628719
ENSG00000172936.14	MYD88	8.36289e-12	1.98152e-10	-1.2028	0.176049	7.98785	0.465899	0.000579951
ENSG00000123091.5	RNF11	8.56348e-12	2.02635e-10	1.19347	0.174771	8.15881	0.423524	0.000527273
ENSG00000178562.18	CD28	8.68962e-12	2.05346e-10	-4.88302	0.715284	5.55215	7.76027	0.0922642
ENSG00000211802.3	TRAV22	8.75217e-12	2.06275e-10	-3.89016	0.569932	1.85654	4.68846	0.113521
ENSG00000238241.2	CCR12P	8.74787e-12	2.06275e-10	-3.78584	0.554642	2.41525	4.66489	0.0946962
ENSG00000178401.16	DNAJC22	8.93364e-12	2.10272e-10	1.6943	0.248332	6.5436	0.934443	0.0102015
ENSG00000072786.13	STK10	9.51297e-12	2.23612e-10	-1.80011	0.26419	5.32524	0.993453	0.00219865
ENSG00000018236.15	CNTN1	9.98712e-12	2.34446e-10	-3.58197	0.526242	2.13487	3.86878	0.0327214
ENSG00000146670.10	CDCA5	1.01817e-11	2.38698e-10	-2.43463	0.357828	4.30928	1.93104	0.0131437
ENSG00000144724.20	PTPRG	1.06734e-11	2.49896e-10	2.54437	0.374331	8.11849	2.10967	0.000557433
ENSG00000006468.14	ETV1	1.08368e-11	2.53388e-10	1.48999	0.21928	6.15208	0.681423	0.00185537
ENSG00000150594.6	ADRA2A	1.09118e-11	2.54806e-10	-3.64607	0.536665	5.59439	4.33275	0.0148878
ENSG00000239961.3	LILRA4	1.10822e-11	2.58444e-10	-4.05714	0.597368	2.47132	5.36533	0.16772
ENSG00000175857.8	GAPT	1.14724e-11	2.67192e-10	-3.15989	0.465601	4.90933	3.25534	0.0118085
ENSG00000124196.5	GTSF1L	1.19037e-11	2.76875e-10	-3.79814	0.560083	1.20592	4.13879	0.0127021
ENSG00000211780.3	TRAV6	1.20985e-11	2.81036e-10	-3.84946	0.567848	1.76431	4.60995	0.0956346
ENSG00000241566.1	IGKV2D-24	1.2498e-11	2.89937e-10	-3.89667	0.575211	1.52242	4.81835	0.0877523
ENSG00000225523.2	IGKV6D-21	1.27092e-11	2.94452e-10	-5.94756	0.87827	2.6249	11.5401	0.0619337
ENSG00000075218.19	GTSE1	1.31165e-11	3.03492e-10	-2.68339	0.396521	3.78236	2.32077	0.0206787
ENSG00000182168.15	UNC5C	1.37314e-11	3.17306e-10	1.54584	0.22865	6.91682	0.779963	0.000573737
ENSG00000237702.2	TRBV3-1	1.40554e-11	3.24371e-10	-3.61491	0.534961	2.53515	3.97677	0.118345
ENSG00000171611.9	PTCRA	1.41553e-11	3.26252e-10	-4.67329	0.691693	2.16731	7.12976	0.157224
ENSG00000158482.10	SNX29P1	1.42152e-11	3.27207e-10	-4.02193	0.595339	2.15276	4.89639	0.229106
ENSG00000211778.2	TRAV4	1.43062e-11	3.28877e-10	-4.16522	0.616633	2.68855	5.66415	0.0971928
ENSG00000211786.3	TRAV8-2	1.47595e-11	3.38857e-10	-4.45296	0.659673	2.46759	6.47505	0.0407226
ENSG00000137285.10	TUBB2B	1.53251e-11	3.50934e-10	-3.98645	0.591041	4.18041	5.19067	0.14372
ENSG00000214193.10	SH3D21	1.5322e-11	3.50934e-10	1.53105	0.226996	6.02121	0.722733	0.00418415
ENSG00000275158.1	TRBV12-5	1.53799e-11	3.51736e-10	-3.84265	0.569765	1.79899	4.51341	0.105527
ENSG00000100526.20	CDKN3	1.56049e-11	3.56422e-10	-3.36975	0.499802	4.68391	3.70934	0.0428086
ENSG00000187559.5	FOXD4L3	1.58699e-11	3.62008e-10	-4.33945	0.643862	1.73674	5.55448	0.322428
ENSG00000154589.6	LY96	1.612e-11	3.67242e-10	-2.38069	0.353353	5.7817	1.85182	0.00483199
ENSG00000134243.12	SORT1	1.6417e-11	3.73529e-10	1.41112	0.209527	6.36491	0.603844	0.00037429
ENSG00000163600.12	ICOS	1.73454e-11	3.94146e-10	-4.8171	0.716108	4.81912	7.58527	0.122783
ENSG00000253234.1	IGLV2-5	1.89876e-11	4.30911e-10	-5.35182	0.797161	2.53721	9.36826	0.118387
ENSG00000276597.1	TRBV11-3	1.92203e-11	4.35635e-10	-3.7554	0.559519	1.54003	4.11471	0.0452215
ENSG00000205420.11	KRT6A	1.92787e-11	4.36401e-10	-5.36819	0.799864	3.8524	9.4266	0.0604774
ENSG00000151729.11	SLC25A4	1.94408e-11	4.39512e-10	1.24856	0.18607	7.96186	0.509966	0.000735926
ENSG00000278263.2	AC135068.2	1.95979e-11	4.42498e-10	-4.88746	0.728494	2.09564	7.81468	0.0999522
ENSG00000089220.5	PEBP1	1.98428e-11	4.4746e-10	1.22536	0.182694	10.0699	0.485993	3.92259e-05
ENSG00000110876.9	SELPLG	2.06834e-11	4.65823e-10	-2.17488	0.324555	7.29016	1.54799	0.000910441
ENSG00000255641.1	AC068775.1	2.08296e-11	4.6852e-10	-4.43458	0.661869	2.36721	6.43613	0.363587
ENSG00000174125.8	TLR1	2.09484e-11	4.70597e-10	-2.49945	0.373094	4.01454	1.95576	0.0131577
ENSG00000065325.13	GLP2R	2.14042e-11	4.80229e-10	-3.8372	0.573049	1.38465	4.4883	0.0667388
ENSG00000138271.5	GPR87	2.18952e-11	4.90625e-10	-4.1225	0.615962	3.32677	5.56397	0.124074
ENSG00000186462.8	NAP1L2	2.26389e-11	5.06649e-10	1.44914	0.216681	6.23974	0.675945	0.00289505
ENSG00000215160.3	OR7E122P	2.31852e-11	5.18221e-10	1.50266	0.224801	6.1672	0.73952	0.00160635
ENSG00000115163.15	CENPA	2.367e-11	5.28393e-10	-2.81847	0.421839	4.00437	2.60204	0.0403702
ENSG00000134569.10	LRP4	2.42345e-11	5.40314e-10	3.04619	0.456158	6.91149	3.03998	0.00116132
ENSG00000105383.15	CD33	2.49103e-11	5.54685e-10	-1.80968	0.271158	5.35114	1.04858	0.0137903
ENSG00000240382.3	IGKV1-17	2.50781e-11	5.57722e-10	-5.93839	0.889925	4.43566	11.5556	0.0402961
ENSG00000173706.14	HEG1	2.51116e-11	5.57766e-10	1.21093	0.181475	7.4667	0.459376	0.000202943
ENSG00000111665.11	CDCA3	2.58812e-11	5.74142e-10	-2.55626	0.383345	4.8898	2.14169	0.0297468
ENSG00000111729.14	CLEC4A	2.61916e-11	5.80304e-10	-2.10019	0.315035	4.7093	1.38155	0.0120409
ENSG00000142494.13	SLC47A1	2.68146e-11	5.93364e-10	1.85597	0.278545	6.17632	1.12926	0.00319538
ENSG00000196396.10	PTPN1	2.75167e-11	6.08144e-10	-1.16207	0.174503	8.16893	0.431586	0.000347512
ENSG00000001461.17	NIPAL3	2.8268e-11	6.23196e-10	1.17538	0.176607	7.87487	0.428189	0.000203099
ENSG00000174567.8	GOLT1A	2.82339e-11	6.23196e-10	2.63875	0.396476	5.42442	2.28348	0.00752731
ENSG00000183044.12	ABAT	2.85136e-11	6.27829e-10	1.2973	0.194964	6.82522	0.542223	0.000396525
ENSG00000162522.11	KIAA1522	2.86742e-11	6.30584e-10	1.48319	0.222928	8.49326	0.721506	0.000291609
ENSG00000214212.9	C19orf38	2.98757e-11	6.56193e-10	-2.65684	0.399694	4.20298	2.31579	0.024746
ENSG00000163565.18	IFI16	3.0137e-11	6.61114e-10	-1.37281	0.206565	8.99139	0.61832	0.000380182
ENSG00000183864.5	TOB2	3.05291e-11	6.68888e-10	1.25925	0.189532	8.72863	0.520302	0.000128283
ENSG00000214301.4	AC022296.1	3.08742e-11	6.75616e-10	-3.74697	0.564104	1.18034	3.96879	0.0217055
ENSG00000211807.3	TRAV26-1	3.13075e-11	6.84253e-10	-4.121	0.620606	2.54825	5.57329	0.10382
ENSG00000264522.6	OTUD7B	3.21798e-11	7.02454e-10	1.29021	0.194419	6.88754	0.539104	0.001451
ENSG00000205268.10	PDE7A	3.24885e-11	7.08321e-10	-1.57431	0.237279	6.46788	0.813569	0.000774712
ENSG00000216775.3	AL109918.1	3.27693e-11	7.13568e-10	-1.56304	0.235626	5.84539	0.76734	0.00468038
ENSG00000124557.12	BTN1A1	3.58884e-11	7.80528e-10	-3.76768	0.569125	2.51498	4.45276	0.209338
ENSG00000069424.14	KCNAB2	3.77194e-11	8.19347e-10	-1.7167	0.259604	5.42782	0.930275	0.00498354
ENSG00000126351.12	THRA	3.81249e-11	8.27142e-10	1.2996	0.196576	6.77651	0.554682	0.000675551
ENSG00000259337.4	IGHV1OR15-2	4.00088e-11	8.66955e-10	-3.80208	0.57572	1.20789	4.68043	0.0572823
ENSG00000139318.8	DUSP6	4.10637e-11	8.88729e-10	2.18035	0.330347	9.08956	1.56305	0.000163535
ENSG00000166173.10	LARP6	4.34284e-11	9.38761e-10	1.64766	0.249953	5.60155	0.889148	0.00627788
ENSG00000001561.7	ENPP4	4.50388e-11	9.72388e-10	1.15989	0.176102	7.96497	0.412564	0.000461072
ENSG00000185101.13	ANO9	4.52506e-11	9.75774e-10	-1.8695	0.283869	5.15479	1.11145	0.0136164
ENSG00000181804.15	SLC9A9	4.55952e-11	9.82011e-10	-2.26122	0.343408	4.31175	1.43079	0.00413446
ENSG00000100628.11	ASB2	4.96194e-11	1.06739e-09	-3.40987	0.518842	2.24502	3.53261	0.029882
ENSG00000167748.11	KLK1	5.04511e-11	1.08397e-09	-3.90643	0.594622	3.24413	5.02467	0.119831
ENSG00000229474.6	PATL2	5.08967e-11	1.09222e-09	-2.65616	0.404391	3.88474	2.31766	0.0534559
ENSG00000119397.16	CNTRL	5.11086e-11	1.09544e-09	-1.2894	0.196326	6.85213	0.542689	0.00242393
ENSG00000102575.11	ACP5	5.12367e-11	1.09686e-09	-1.53608	0.233898	6.43454	0.777001	0.00209346
ENSG00000037042.9	TUBG2	5.15337e-11	1.10189e-09	1.42059	0.216341	6.63362	0.664583	0.00196529
ENSG00000102245.7	CD40LG	5.21276e-11	1.11325e-09	-5.19928	0.792003	4.07085	8.90297	0.101726
ENSG00000152767.16	FARP1	5.37056e-11	1.14557e-09	1.30019	0.198192	6.73611	0.541013	0.00115093
ENSG00000185885.16	IFITM1	5.38015e-11	1.14624e-09	-1.73167	0.263974	8.3023	0.987821	0.000379896
ENSG00000169550.14	MUC15	5.41146e-11	1.15015e-09	2.62215	0.39977	9.019	2.26506	0.000462042
ENSG00000196159.11	FAT4	5.40601e-11	1.15015e-09	1.46143	0.222803	6.86333	0.703584	0.00199831
ENSG00000172867.4	KRT2	5.52085e-11	1.17199e-09	-3.69378	0.563406	1.48475	4.24856	0.049978
ENSG00000185818.7	NAT8L	5.59101e-11	1.18547e-09	2.54922	0.388939	6.73719	2.1413	0.00242132
ENSG00000196954.14	CASP4	5.68004e-11	1.20147e-09	-1.83934	0.280732	6.90135	1.1149	0.000817547
ENSG00000211961.3	IGHV1-45	5.67799e-11	1.20147e-09	-4.02826	0.614816	1.75423	5.34747	0.0551241
ENSG00000133027.18	PEMT	5.82341e-11	1.23033e-09	1.77236	0.270663	5.88896	1.03536	0.00408296
ENSG00000211665.3	IGLV3-16	6.18819e-11	1.30585e-09	-4.41693	0.675463	2.01013	6.43314	0.01683
ENSG00000163518.11	FCRL4	6.35509e-11	1.33947e-09	-5.02121	0.76834	2.36319	8.31537	0.015696
ENSG00000122223.13	CD244	6.45767e-11	1.35929e-09	-2.66869	0.408509	3.69921	2.30599	0.0305018
ENSG00000163808.17	KIF15	6.4644e-11	1.35929e-09	-2.41404	0.369539	4.23366	1.71655	0.0392218
ENSG00000005102.13	MEOX1	6.48666e-11	1.36235e-09	-4.27929	0.65512	3.84019	6.0405	0.0320924
ENSG00000254126.7	CD8B2	6.52913e-11	1.36803e-09	-3.65553	0.559711	2.24783	4.303	0.140509
ENSG00000261040.7	WFDC21P	6.522e-11	1.36803e-09	-3.33465	0.510568	4.8764	3.66815	0.0299117
ENSG00000211803.2	TRAV23DV6	6.54227e-11	1.36917e-09	-3.74445	0.573353	2.03209	4.48055	0.147377
ENSG00000155465.18	SLC7A7	6.55157e-11	1.3695e-09	-1.50704	0.230767	5.90192	0.666172	0.00220377
ENSG00000176160.10	HSF5	6.6892e-11	1.39663e-09	-4.36675	0.668982	2.80671	6.29134	0.0656275
ENSG00000211946.3	IGHV3-20	6.71089e-11	1.39951e-09	-5.94937	0.911504	3.61391	11.6783	0.066435
ENSG00000122778.9	KIAA1549	6.79056e-11	1.41446e-09	1.57253	0.240992	5.7522	0.814853	0.00549847
ENSG00000176177.9	ENTHD1	6.8907e-11	1.43364e-09	-4.21703	0.646484	2.34937	5.86857	0.0580993
ENSG00000116005.12	PCYOX1	7.06309e-11	1.46607e-09	1.22684	0.188185	7.09286	0.446862	0.000131943
ENSG00000123136.14	DDX39A	7.05921e-11	1.46607e-09	-1.5744	0.241495	6.55984	0.81814	0.00152032
ENSG00000117298.16	ECE1	7.43185e-11	1.54081e-09	1.38482	0.212667	8.6025	0.633208	0.000253465
ENSG00000133048.13	CHI3L1	7.53011e-11	1.55936e-09	2.32234	0.356751	8.82161	1.78096	0.000143148
ENSG00000029534.20	ANK1	7.66011e-11	1.58258e-09	-2.83135	0.435115	3.48771	2.35482	0.0486166
ENSG00000133134.11	BEX2	7.6579e-11	1.58258e-09	1.34829	0.207201	7.57876	0.600374	0.000875333
ENSG00000167604.14	AD000864.1	8.03802e-11	1.65873e-09	-1.8898	0.290744	5.07216	1.13922	0.0156714
ENSG00000198146.4	ZNF770	8.07786e-11	1.66502e-09	1.12584	0.173229	8.38173	0.405184	0.000145165
ENSG00000033627.16	ATP6V0A1	8.20555e-11	1.68937e-09	1.23629	0.190293	7.03344	0.473144	0.000876717
ENSG00000151364.17	KCTD14	8.52277e-11	1.75265e-09	1.44976	0.223347	6.60213	0.69469	0.00127002
ENSG00000118971.8	CCND2	8.6012e-11	1.76533e-09	1.43034	0.220402	7.12988	0.67625	0.000246436
ENSG00000184613.10	NELL2	8.60431e-11	1.76533e-09	3.10571	0.478564	8.03628	3.18822	0.000393757
ENSG00000148773.14	MKI67	8.6878e-11	1.7804e-09	-3.19252	0.492051	3.76455	3.36919	0.0241578
ENSG00000140254.12	DUOXA1	8.7451e-11	1.79007e-09	2.15006	0.331431	6.92667	1.5282	0.00329721
ENSG00000137942.16	FNBP1L	8.80379e-11	1.80001e-09	1.30783	0.201633	8.04927	0.565461	0.000278739
ENSG00000135960.10	EDAR	8.82516e-11	1.8023e-09	-4.48557	0.691597	3.33448	6.6519	0.120995
ENSG00000111335.12	OAS2	8.95663e-11	1.82705e-09	-1.63085	0.251534	7.38838	0.879392	0.00177191
ENSG00000267369.1	AC015911.7	9.00596e-11	1.835e-09	-3.34317	0.515701	3.08908	3.67626	0.165286
ENSG00000168216.12	LMBRD1	9.20076e-11	1.87254e-09	1.12561	0.173718	9.16587	0.372057	0.000161877
ENSG00000187688.15	TRPV2	9.75685e-11	1.98345e-09	-2.07937	0.321353	4.61062	1.28211	0.00936093
ENSG00000137857.17	DUOX1	9.83617e-11	1.99728e-09	2.50948	0.387897	7.41878	2.08367	0.00426094
ENSG00000111679.17	PTPN6	9.93989e-11	2.01604e-09	-1.8915	0.292446	7.24962	1.18388	0.00111715
ENSG00000163485.17	ADORA1	1.0037e-10	2.03341e-09	1.84547	0.285394	6.92405	1.12704	0.00275992
ENSG00000169499.15	PLEKHA2	1.01462e-10	2.05318e-09	-1.3888	0.214826	6.246	0.613028	0.00116081
ENSG00000153976.3	HS3ST3A1	1.01936e-10	2.06042e-09	-3.43071	0.530737	2.91077	3.57904	0.171588
ENSG00000096968.13	JAK2	1.04557e-10	2.11101e-09	-1.47341	0.228075	5.94623	0.698523	0.00152106
ENSG00000089820.15	ARHGAP4	1.06026e-10	2.13823e-09	-2.59624	0.402013	4.7407	2.2315	0.0170204
ENSG00000093072.17	ADA2	1.06555e-10	2.14646e-09	-1.48993	0.230735	8.06126	0.734947	0.000495947
ENSG00000110079.18	MS4A4A	1.10236e-10	2.21809e-09	-2.04026	0.316212	5.49136	1.3785	0.00748942
ENSG00000183960.9	KCNH8	1.14061e-10	2.29245e-09	-3.90816	0.606195	2.97558	5.05931	0.211816
ENSG00000120436.3	GPR31	1.15989e-10	2.32857e-09	-3.67434	0.570152	1.45026	4.07912	0.0653562
ENSG00000167037.18	SGSM1	1.17912e-10	2.3645e-09	1.68975	0.262302	5.72646	0.946017	0.00609778
ENSG00000167083.7	GNGT2	1.18316e-10	2.36993e-09	-1.92435	0.298744	5.15844	1.22697	0.0118486
ENSG00000187720.14	THSD4	1.19518e-10	2.3913e-09	1.64614	0.255614	7.34046	0.897915	0.00133415
ENSG00000256594.8	AC010186.2	1.25813e-10	2.51442e-09	-2.29074	0.356139	4.84847	1.73949	0.00588591
ENSG00000127084.19	FGD3	1.29606e-10	2.58732e-09	-2.36653	0.36818	6.40632	1.85692	0.00390219
ENSG00000184574.10	LPAR5	1.32695e-10	2.646e-09	1.72684	0.268809	8.12679	0.988906	0.000401574
ENSG00000169403.12	PTAFR	1.33389e-10	2.65686e-09	-2.02552	0.315341	6.79118	1.36062	0.0024653
ENSG00000224041.3	IGKV3D-15	1.34952e-10	2.68497e-09	-6.2026	0.965914	2.85294	12.76	0.295133
ENSG00000119514.7	GALNT12	1.47823e-10	2.93446e-09	1.33393	0.208179	6.41497	0.517965	0.000869174
ENSG00000258116.1	PPIAP45	1.47731e-10	2.93446e-09	-3.64458	0.568781	1.12914	3.77364	0.0304951
ENSG00000120659.15	TNFSF11	1.50088e-10	2.9761e-09	-3.05921	0.477607	4.46049	3.10656	0.0362436
ENSG00000101307.15	SIRPB1	1.5667e-10	3.10315e-09	-3.07856	0.48112	3.14146	3.14704	0.0560527
ENSG00000244509.4	APOBEC3C	1.59452e-10	3.15473e-09	-1.13685	0.177742	7.77733	0.40221	0.000351351
ENSG00000088387.19	DOCK9	1.61805e-10	3.19771e-09	1.22243	0.19119	9.21316	0.496323	0.0010588
ENSG00000136732.16	GYPC	1.62889e-10	3.21556e-09	-2.44876	0.383051	7.02774	1.99174	0.00216135
ENSG00000214652.6	ZNF727	1.64667e-10	3.24705e-09	1.5523	0.242884	6.11906	0.800442	0.00353717
ENSG00000135439.11	AGAP2	1.65876e-10	3.26725e-09	-2.35252	0.368155	5.74336	1.83851	0.0293888
ENSG00000165138.18	ANKS6	1.70449e-10	3.35361e-09	1.28072	0.200556	6.94089	0.545007	0.00179958
ENSG00000211797.2	TRAV17	1.80833e-10	3.55267e-09	-4.05717	0.63624	2.73804	5.47196	0.0750391
ENSG00000221866.9	PLXNA4	1.80967e-10	3.55267e-09	1.7343	0.271975	5.45001	0.999875	0.00298624
ENSG00000211728.2	TRBV5-6	1.82917e-10	3.58699e-09	-3.51132	0.550792	1.88597	3.84947	0.0638121
ENSG00000151718.16	WWC2	1.93512e-10	3.79057e-09	1.72844	0.271494	7.33943	0.993662	0.00158097
ENSG00000178199.13	ZC3H12D	2.03698e-10	3.98569e-09	-2.22497	0.34992	4.3147	1.58025	0.0158531
ENSG00000211790.2	TRAV8-4	2.04067e-10	3.98853e-09	-4.09602	0.644205	2.03269	5.58259	0.0925658
ENSG00000113368.12	LMNB1	2.09579e-10	4.09175e-09	-2.64838	0.416796	6.26698	2.33436	0.00275537
ENSG00000088992.18	TESC	2.12043e-10	4.13531e-09	2.80204	0.441103	7.5814	2.61334	0.00206537
ENSG00000172183.15	ISG20	2.15851e-10	4.20495e-09	-2.48857	0.391925	6.8374	2.06162	0.0040987
ENSG00000161013.17	MGAT4B	2.19752e-10	4.27625e-09	1.17144	0.18457	7.31704	0.443224	0.000828929
ENSG00000180644.8	PRF1	2.24566e-10	4.36514e-09	-2.32332	0.36625	6.01405	1.79748	0.0300208
ENSG00000148120.16	C9orf3	2.27385e-10	4.4151e-09	1.52643	0.240702	6.71392	0.775972	0.00200175
ENSG00000162493.16	PDPN	2.27692e-10	4.41624e-09	-2.4647	0.388668	4.834	2.02313	0.0134555
ENSG00000174944.9	P2RY14	2.29267e-10	4.44193e-09	-1.94985	0.307531	5.67745	1.26625	0.00667562
ENSG00000130558.19	OLFM1	2.37994e-10	4.60598e-09	-1.84989	0.29203	5.04294	1.13469	0.0147011
ENSG00000164675.11	IQUB	2.46806e-10	4.7713e-09	1.95608	0.309067	4.81832	1.22295	0.0159897
ENSG00000236946.2	HNRNPA1P70	2.4742e-10	4.77797e-09	-3.61085	0.570562	1.11228	3.7484	0.0341403
ENSG00000211788.2	TRAV13-1	2.49709e-10	4.81695e-09	-4.30358	0.680175	2.98042	6.17275	0.0752867
ENSG00000142583.17	SLC2A5	2.51954e-10	4.85496e-09	-3.62615	0.573233	3.46757	4.38269	0.0191461
ENSG00000163347.6	CLDN1	2.53383e-10	4.87722e-09	1.23777	0.195698	9.77433	0.510685	3.99251e-05
ENSG00000152078.10	TMEM56	2.57731e-10	4.95553e-09	1.94686	0.307937	4.7204	1.25576	0.00237697
ENSG00000198918.8	RPL39	2.62605e-10	5.04378e-09	-1.24962	0.197744	10.8203	0.512859	2.61192e-05
ENSG00000163687.13	DNASE1L3	2.68422e-10	5.14993e-09	-2.55281	0.404182	5.8433	2.17327	0.00339172
ENSG00000072210.18	ALDH3A2	2.6979e-10	5.17058e-09	1.17747	0.18645	7.18264	0.440763	0.000253596
ENSG00000146070.16	PLA2G7	2.72871e-10	5.22398e-09	-1.79775	0.284749	6.4663	1.07793	0.00297905
ENSG00000243989.9	ACY1	2.77967e-10	5.31582e-09	1.39829	0.221579	7.36534	0.652223	0.00239205
ENSG00000211814.1	TRAV35	2.84473e-10	5.43439e-09	-3.63674	0.576619	1.8205	4.41273	0.0788857
ENSG00000254395.1	IGHV4-55	2.90428e-10	5.54218e-09	-4.92716	0.781617	2.08937	8.10119	0.0781693
ENSG00000065609.14	SNAP91	2.93663e-10	5.5979e-09	-3.14534	0.499095	2.85093	2.83364	0.0793505
ENSG00000286156.1	AC026273.1	2.95453e-10	5.62596e-09	1.61926	0.256979	5.60572	0.875085	0.00536357
ENSG00000165633.13	VSTM4	3.09081e-10	5.87917e-09	1.80917	0.287436	8.20592	1.09279	0.000139071
ENSG00000137807.15	KIF23	3.24331e-10	6.15911e-09	-2.22759	0.354334	5.11482	1.65738	0.0323263
ENSG00000221932.6	HEPN1	3.24493e-10	6.15911e-09	-3.63322	0.577931	1.4297	3.95109	0.0854904
ENSG00000091622.16	PITPNM3	3.2832e-10	6.22511e-09	1.77736	0.282803	6.14141	1.05523	0.00294498
ENSG00000126460.11	PRRG2	3.30747e-10	6.26443e-09	1.32774	0.211301	6.56195	0.579136	0.00927631
ENSG00000095539.15	SEMA4G	3.31944e-10	6.2804e-09	1.70509	0.271378	5.30149	0.898742	0.00971952
ENSG00000211750.2	TRBV24-1	3.33347e-10	6.30022e-09	-3.5972	0.572581	1.56841	4.06907	0.0854256
ENSG00000140511.11	HAPLN3	3.38284e-10	6.38672e-09	-2.59103	0.412576	5.1531	2.24311	0.0146178
ENSG00000132718.9	SYT11	3.53861e-10	6.67371e-09	-1.17826	0.187827	7.14872	0.451772	0.000901186
ENSG00000198353.8	HOXC4	3.57394e-10	6.73319e-09	-2.88066	0.459319	3.46565	2.47925	0.0986665
ENSG00000239975.2	IGKV1D-33	3.65287e-10	6.8746e-09	-5.29638	0.844963	2.68017	9.37871	0.232738
ENSG00000061676.15	NCKAP1	3.69042e-10	6.93406e-09	1.17857	0.188073	7.12806	0.454949	0.000730744
ENSG00000073737.16	DHRS9	3.69228e-10	6.93406e-09	-3.11965	0.497829	5.4522	3.25414	0.0605751
ENSG00000105251.10	SHD	3.71732e-10	6.9737e-09	-3.55984	0.568169	1.08677	4.02798	0.0252068
ENSG00000090659.18	CD209	3.77738e-10	7.0789e-09	-3.04502	0.486196	4.2664	3.1009	0.0124442
ENSG00000122034.15	GTF3A	3.86339e-10	7.23245e-09	-1.15975	0.18528	8.19482	0.449903	0.000427874
ENSG00000184731.6	FAM110C	3.95246e-10	7.3914e-09	2.05236	0.328069	4.68848	1.40923	0.00414668
ENSG00000211642.3	IGLV10-54	3.95865e-10	7.39518e-09	-4.11568	0.657915	2.4877	5.66713	0.0943927
ENSG00000137103.20	TMEM8B	4.23575e-10	7.9045e-09	1.26705	0.202888	6.78231	0.537424	0.0020356
ENSG00000122121.11	XPNPEP2	4.25672e-10	7.9353e-09	-3.44416	0.551568	2.20471	3.77719	0.111353
ENSG00000049768.15	FOXP3	4.40402e-10	8.20127e-09	-3.09163	0.495534	4.29165	3.20072	0.0664626
ENSG00000154127.10	UBASH3B	4.46312e-10	8.30263e-09	-2.31496	0.371171	3.99673	1.552	0.00683521
ENSG00000102409.10	BEX4	4.48988e-10	8.34366e-09	1.07769	0.172818	8.56897	0.375653	0.000224936
ENSG00000112079.9	STK38	4.50136e-10	8.35624e-09	-1.54585	0.247909	7.71623	0.80037	0.000536418
ENSG00000237111.1	IGHJ3P	4.52478e-10	8.39093e-09	-3.51813	0.564277	1.06592	3.49628	0.012487
ENSG00000162869.16	PPP1R21	4.6692e-10	8.64972e-09	1.08594	0.174313	8.3783	0.389035	0.00107594
ENSG00000134028.14	ADAMDEC1	4.6843e-10	8.66694e-09	-5.05225	0.811042	5.28654	8.55209	0.115286
ENSG00000204131.9	NHSL2	4.68826e-10	8.66694e-09	1.56454	0.251162	6.25555	0.820124	0.00232021
ENSG00000114541.15	FRMD4B	4.71986e-10	8.71628e-09	1.41886	0.227814	6.06844	0.674542	0.0011327
ENSG00000166676.16	TVP23A	4.76043e-10	8.78206e-09	-2.19065	0.35181	4.47179	1.47246	0.0416887
ENSG00000171476.22	HOPX	4.79499e-10	8.83662e-09	1.09646	0.176119	9.52244	0.381462	9.90019e-05
ENSG00000104723.20	TUSC3	4.81173e-10	8.85827e-09	1.55553	0.24988	8.05592	0.810891	0.000568091
ENSG00000071242.12	RPS6KA2	4.85393e-10	8.92671e-09	1.23063	0.197731	6.73089	0.47473	0.000547435
ENSG00000226329.2	AC005682.1	5.04612e-10	9.26096e-09	-3.37301	0.542488	2.54892	3.63943	0.140886
ENSG00000283787.1	PRR33	5.04525e-10	9.26096e-09	-3.65969	0.588593	2.05562	4.13321	0.194998
ENSG00000087085.15	ACHE	5.08402e-10	9.32087e-09	-2.6721	0.429841	3.77964	2.39395	0.0649383
ENSG00000164104.11	HMGB2	5.1314e-10	9.39803e-09	-1.2425	0.199919	8.92024	0.517654	0.00015561
ENSG00000180730.4	SHISA2	5.16649e-10	9.45255e-09	2.73839	0.440683	7.65094	2.51455	0.00123377
ENSG00000136167.14	LCP1	5.25019e-10	9.59578e-09	-2.92688	0.471208	7.90443	2.87303	0.000191904
ENSG00000188677.14	PARVB	5.295e-10	9.66774e-09	-1.6113	0.259464	5.41164	0.796231	0.00344935
ENSG00000269320.1	VN1R93P	5.35308e-10	9.76373e-09	3.53564	0.569494	1.07467	3.8354	0.0279836
ENSG00000167261.14	DPEP2	5.36366e-10	9.76856e-09	-2.25978	0.364007	4.13029	1.67456	0.0137462
ENSG00000213443.2	AC007068.1	5.36673e-10	9.76856e-09	-5.76541	0.928708	3.63764	11.15	0.293999
ENSG00000171848.15	RRM2	5.55201e-10	1.00954e-08	-2.75549	0.444245	5.36594	2.54766	0.00732148
ENSG00000057657.17	PRDM1	5.66856e-10	1.02968e-08	1.07305	0.17309	8.56124	0.376528	0.000448826
ENSG00000099337.5	KCNK6	5.71828e-10	1.03765e-08	-1.49535	0.241264	6.04281	0.667845	0.0219666
ENSG00000136541.14	ERMN	5.79888e-10	1.0512e-08	-3.42089	0.552131	1.52793	3.63233	0.0233224
ENSG00000166923.11	GREM1	6.02035e-10	1.09024e-08	-3.27372	0.52888	4.06912	3.59859	0.0852377
ENSG00000125726.11	CD70	6.04402e-10	1.09341e-08	-3.72678	0.602135	2.511	4.66374	0.0856707
ENSG00000256553.1	TRAV1-2	6.05808e-10	1.09483e-08	-3.52786	0.570029	2.07166	3.92143	0.143529
ENSG00000157456.8	CCNB2	6.12668e-10	1.10611e-08	-2.78597	0.450285	5.3792	2.60658	0.0114508
ENSG00000137731.14	FXYD2	6.20818e-10	1.11968e-08	-3.61747	0.584873	2.72652	4.39519	0.0956812
ENSG00000170627.11	GTSF1	6.36915e-10	1.14755e-08	-2.90047	0.469254	3.17435	2.62414	0.066994
ENSG00000196743.8	GM2A	6.43169e-10	1.15764e-08	-1.55669	0.251913	6.09602	0.814156	0.000373122
ENSG00000197471.12	SPN	6.6892e-10	1.20277e-08	-2.79863	0.453347	5.86613	2.63237	0.0108439
ENSG00000109762.16	SNX25	6.70904e-10	1.20511e-08	2.05865	0.333503	8.39685	1.4244	0.000435225
ENSG00000113749.7	HRH2	7.1158e-10	1.27689e-08	-2.26818	0.368002	4.98215	1.73001	0.0127663
ENSG00000137673.9	MMP7	7.25396e-10	1.29905e-08	-5.46578	0.887238	6.13789	10.0479	0.0497335
ENSG00000178467.18	P4HTM	7.25359e-10	1.29905e-08	1.38387	0.224638	6.66784	0.644113	0.00142284
ENSG00000137364.5	TPMT	7.4824e-10	1.33861e-08	1.23028	0.199866	8.69982	0.509213	0.000210877
ENSG00000138180.15	CEP55	7.58834e-10	1.3562e-08	-2.79649	0.454469	3.94783	2.6313	0.0150472
ENSG00000106771.13	TMEM245	8.34331e-10	1.48963e-08	1.30504	0.212608	8.48348	0.573545	0.000117903
ENSG00000127324.9	TSPAN8	8.42305e-10	1.50235e-08	-3.24054	0.528056	2.57759	3.47772	0.107
ENSG00000168743.12	NPNT	8.47041e-10	1.50928e-08	2.45314	0.399805	9.4515	2.02685	0.000307911
ENSG00000111666.11	CHPT1	8.71264e-10	1.55088e-08	1.34756	0.219781	8.19486	0.61176	0.00030725
ENSG00000129810.15	SGO1	8.8946e-10	1.58169e-08	-2.66628	0.435093	3.70607	2.33542	0.0877609
ENSG00000058404.20	CAMK2B	9.27122e-10	1.64701e-08	1.36638	0.223212	6.16172	0.602038	0.00664359
ENSG00000124508.16	BTN2A2	9.29606e-10	1.64977e-08	-1.39608	0.228079	5.96094	0.587294	0.00230648
ENSG00000185630.18	PBX1	9.50455e-10	1.68509e-08	1.42289	0.232593	7.50792	0.682618	0.000541844
ENSG00000187239.17	FNBP1	9.73927e-10	1.72498e-08	-1.08308	0.177159	7.86603	0.387067	0.000617397
ENSG00000010295.19	IFFO1	9.75167e-10	1.72545e-08	-2.03143	0.33229	5.39894	1.39168	0.0111689
ENSG00000158270.12	COLEC12	1.0021e-09	1.77134e-08	-1.73817	0.284522	6.10255	1.01912	0.0116129
ENSG00000165376.10	CLDN2	1.03723e-09	1.83162e-08	2.08502	0.341607	5.51581	1.46691	0.00688633
ENSG00000100473.17	COCH	1.06982e-09	1.88729e-08	-2.2393	0.36718	4.329	1.60122	0.0488835
ENSG00000126787.13	DLGAP5	1.07616e-09	1.89659e-08	-2.70453	0.443534	4.10686	2.46896	0.0136452
ENSG00000134339.8	SAA2	1.07953e-09	1.90064e-08	-5.69101	0.933384	4.03694	10.9326	0.121
ENSG00000172893.15	DHCR7	1.11387e-09	1.95914e-08	1.65774	0.272109	6.50528	0.9279	0.00122396
ENSG00000174718.12	RESF1	1.15166e-09	2.02362e-08	-1.76229	0.289526	7.05763	1.04897	0.00122727
ENSG00000228168.1	HNRNPA1P21	1.2085e-09	2.12139e-08	-4.1182	0.677435	2.70796	5.73082	0.0882687
ENSG00000117308.15	GALE	1.25267e-09	2.19676e-08	1.82265	0.300106	7.01589	1.12293	0.0012728
ENSG00000121152.10	NCAPH	1.27343e-09	2.23096e-08	-3.52235	0.580221	4.89476	4.19451	0.0272891
ENSG00000286030.1	AC015911.10	1.29987e-09	2.27504e-08	-3.4941	0.57588	1.42626	3.8725	0.0792116
ENSG00000136869.15	TLR4	1.31164e-09	2.29337e-08	-1.2932	0.213189	6.32176	0.543044	0.00253968
ENSG00000042088.13	TDP1	1.33099e-09	2.32491e-08	-1.60004	0.263875	5.45211	0.865876	0.00422225
ENSG00000181234.9	TMEM132C	1.34462e-09	2.34641e-08	-3.96727	0.654452	3.14194	5.3238	0.129553
ENSG00000196218.12	RYR1	1.40473e-09	2.44889e-08	2.05459	0.339325	5.0295	1.42846	0.0277353
ENSG00000146410.12	MTFR2	1.42831e-09	2.48756e-08	-3.08626	0.509936	3.10889	3.22369	0.0683026
ENSG00000143418.19	CERS2	1.4348e-09	2.49641e-08	1.04484	0.172656	8.78759	0.325655	0.000171651
ENSG00000132535.19	DLG4	1.4469e-09	2.51501e-08	1.30032	0.214923	6.29933	0.556729	0.00348668
ENSG00000138722.10	MMRN1	1.44984e-09	2.51763e-08	-2.88333	0.476596	5.93858	2.8141	0.0266188
ENSG00000141579.7	ZNF750	1.51209e-09	2.62317e-08	2.5704	0.425347	6.06922	2.23732	0.0103625
ENSG00000158748.4	HTR6	1.53154e-09	2.65432e-08	-3.52349	0.583261	1.53898	4.07007	0.112933
ENSG00000109113.20	RAB34	1.5362e-09	2.65981e-08	1.16959	0.193624	8.56586	0.463294	0.00036616
ENSG00000117758.14	STX12	1.55226e-09	2.68498e-08	1.26909	0.210154	7.34141	0.545528	0.000209662
ENSG00000154639.19	CXADR	1.58505e-09	2.73903e-08	1.21522	0.201346	6.61704	0.475041	0.00076811
ENSG00000028137.19	TNFRSF1B	1.59409e-09	2.74929e-08	-1.8026	0.298713	7.32238	1.10089	0.000529752
ENSG00000174628.16	IQCK	1.59303e-09	2.74929e-08	1.46496	0.242759	6.5597	0.727104	0.00250175
ENSG00000134853.12	PDGFRA	1.61224e-09	2.77791e-08	-2.13435	0.353796	4.63147	1.54356	0.00712888
ENSG00000130775.16	THEMIS2	1.61539e-09	2.78064e-08	-1.13295	0.18781	7.15134	0.421505	0.000935869
ENSG00000188282.12	RUFY4	1.68696e-09	2.89882e-08	-3.47292	0.57638	1.25706	3.60881	0.0637306
ENSG00000240065.8	PSMB9	1.68732e-09	2.89882e-08	-1.70235	0.282531	5.73268	0.982385	0.0109875
ENSG00000162545.6	CAMK2N1	1.70126e-09	2.91994e-08	1.17682	0.195354	8.32515	0.4695	0.000207949
ENSG00000176658.17	MYO1D	1.73806e-09	2.98022e-08	1.28195	0.212929	6.55205	0.557252	0.00120822
ENSG00000169291.10	SHE	1.74488e-09	2.98903e-08	1.60605	0.266788	8.21981	0.874665	0.00260117
ENSG00000026559.14	KCNG1	1.75496e-09	3.00341e-08	-3.19892	0.531471	2.09295	3.42384	0.0404256
ENSG00000163399.16	ATP1A1	1.7813e-09	3.04554e-08	1.05469	0.175296	9.42622	0.343685	8.7327e-05
ENSG00000088812.18	ATRN	1.78488e-09	3.04873e-08	1.0625	0.176605	8.51098	0.382897	0.000303309
ENSG00000152784.15	PRDM8	1.89279e-09	3.22993e-08	-3.22239	0.536462	2.09603	3.15102	0.0541984
ENSG00000090661.12	CERS4	1.91963e-09	3.27259e-08	1.12346	0.187104	7.17579	0.409343	0.00073708
ENSG00000152377.14	SPOCK1	1.9861e-09	3.38266e-08	2.17023	0.361768	5.82188	1.59914	0.00252942
ENSG00000152932.8	RAB3C	2.10017e-09	3.57351e-08	-3.62224	0.604728	1.67825	4.45727	0.0541746
ENSG00000134690.11	CDCA8	2.10753e-09	3.58259e-08	-2.46596	0.411728	5.75675	2.06587	0.00615147
ENSG00000166851.15	PLK1	2.13897e-09	3.63256e-08	-3.03223	0.506478	4.14932	3.12405	0.0595769
ENSG00000103449.11	SALL1	2.17598e-09	3.69189e-08	1.45992	0.243966	7.88963	0.724311	0.00426726
ENSG00000164056.11	SPRY1	2.24572e-09	3.80657e-08	1.71337	0.286567	8.81134	0.997943	0.000322522
ENSG00000175841.8	FAM172BP	2.25462e-09	3.81801e-08	-3.47353	0.581022	1.28752	3.60892	0.0800656
ENSG00000215784.6	FAM72D	2.29328e-09	3.87978e-08	-3.15583	0.528125	4.11119	3.38628	0.136087
ENSG00000235750.10	KIAA0040	2.31868e-09	3.91901e-08	-1.29255	0.216372	7.80798	0.568119	0.000663284
ENSG00000143171.13	RXRG	2.32095e-09	3.91912e-08	4.1125	0.688447	6.83041	5.75119	0.0104277
ENSG00000035403.17	VCL	2.48166e-09	4.1865e-08	1.03036	0.172802	8.92271	0.325059	0.00012308
ENSG00000184661.14	CDCA2	2.55205e-09	4.30116e-08	-2.67305	0.448643	4.45595	2.43207	0.032844
ENSG00000187764.11	SEMA4D	2.59405e-09	4.36781e-08	-1.36824	0.229747	7.54871	0.637321	0.0017597
ENSG00000125648.15	SLC25A23	2.63084e-09	4.42555e-08	1.14984	0.193149	6.89871	0.437423	0.000496132
ENSG00000139910.20	NOVA1	2.63359e-09	4.42598e-08	2.38813	0.401168	5.97128	1.94185	0.00669532
ENSG00000211804.3	TRDV1	2.63826e-09	4.42963e-08	-3.26892	0.549154	2.30235	3.63845	0.0988749
ENSG00000076662.10	ICAM3	2.64762e-09	4.44115e-08	-1.91046	0.320974	6.8025	1.24279	0.00307566
ENSG00000116701.14	NCF2	2.70454e-09	4.53234e-08	-2.11575	0.355672	6.68418	1.52456	0.00295607
ENSG00000053747.16	LAMA3	2.72698e-09	4.56564e-08	-2.39487	0.402686	5.25236	1.95352	0.0400552
ENSG00000213694.5	S1PR3	2.75354e-09	4.60576e-08	-1.50715	0.253487	7.42149	0.773762	0.000744034
ENSG00000133874.2	RNF122	2.76569e-09	4.62173e-08	-2.07378	0.348832	6.16794	1.46502	0.00367642
ENSG00000276231.4	PIK3R6	2.81216e-09	4.69495e-08	-2.296	0.386389	4.03784	1.6523	0.0419544
ENSG00000204623.9	ZNRD1ASP	2.84008e-09	4.73712e-08	-1.37595	0.231618	6.23922	0.645113	0.00277031
ENSG00000196151.10	WDSUB1	2.89896e-09	4.83079e-08	1.13202	0.190666	7.03245	0.380135	0.00121028
ENSG00000138944.8	SHISAL1	2.90753e-09	4.84052e-08	-2.19843	0.37031	4.17624	1.49322	0.032141
ENSG00000283906.1	IGHV4-80	2.94853e-09	4.90417e-08	-3.47276	0.585187	1.28713	3.63558	0.0921722
ENSG00000150281.6	CTF1	3.08422e-09	5.12507e-08	1.55776	0.262821	6.17956	0.827557	0.00247395
ENSG00000183421.12	RIPK4	3.11612e-09	5.17323e-08	1.46998	0.248082	6.74848	0.736996	0.00174572
ENSG00000105697.9	HAMP	3.11977e-09	5.17444e-08	-4.12474	0.696138	2.84545	5.80287	0.0673133
ENSG00000143228.13	NUF2	3.15318e-09	5.22497e-08	-3.0999	0.523329	3.88267	3.27787	0.0329844
ENSG00000145431.11	PDGFC	3.18945e-09	5.28015e-08	1.18583	0.200257	6.65061	0.424511	0.000707634
ENSG00000166825.14	ANPEP	3.20894e-09	5.30747e-08	-2.00352	0.338401	4.46785	1.33656	0.0179993
ENSG00000185697.16	MYBL1	3.27859e-09	5.41761e-08	-2.33651	0.394881	4.96234	1.86298	0.0187118
ENSG00000173762.8	CD7	3.28166e-09	5.41763e-08	-3.72625	0.629769	4.61357	4.73829	0.0704919
ENSG00000138078.15	PREPL	3.31011e-09	5.45474e-08	1.03841	0.175542	8.26122	0.368002	0.000447751
ENSG00000144283.21	PKP4	3.31028e-09	5.45474e-08	1.12575	0.190307	7.01387	0.386491	0.000461512
ENSG00000010803.16	SCMH1	3.32195e-09	5.46889e-08	1.05507	0.178376	7.81181	0.331422	0.00123007
ENSG00000178999.13	AURKB	3.36362e-09	5.53236e-08	-3.87442	0.655261	4.30043	5.12391	0.0869563
ENSG00000129993.14	CBFA2T3	3.41491e-09	5.61152e-08	-2.40215	0.406435	3.64198	1.77331	0.0162013
ENSG00000112137.17	PHACTR1	3.45069e-09	5.66506e-08	-2.00867	0.339958	4.35092	1.31124	0.00394478
ENSG00000234332.1	BCAS2P2	3.50083e-09	5.74207e-08	-3.39779	0.575292	1.00575	3.23913	0.0391391
ENSG00000106299.8	WASL	3.51644e-09	5.76236e-08	1.02194	0.17305	8.47846	0.34501	0.000257142
ENSG00000148053.16	NTRK2	3.57757e-09	5.85712e-08	1.93969	0.328615	10.452	1.28509	5.72539e-05
ENSG00000185482.8	STAC3	3.66257e-09	5.99074e-08	-1.87004	0.317022	4.86546	1.19474	0.0152364
ENSG00000078081.8	LAMP3	3.74739e-09	6.12383e-08	-1.18406	0.20086	6.62075	0.434254	0.000394728
ENSG00000223865.11	HLA-DPB1	3.79184e-09	6.19078e-08	-1.83133	0.310762	4.80666	1.14621	0.00869057
ENSG00000128791.12	TWSG1	3.79689e-09	6.19333e-08	1.06044	0.179954	8.13237	0.384331	0.000217726
ENSG00000157107.14	FCHO2	3.82072e-09	6.22648e-08	1.21006	0.205381	6.49113	0.479811	0.000717861
ENSG00000003987.14	MTMR7	3.84567e-09	6.26138e-08	2.1686	0.36814	4.03903	1.55947	0.00771065
ENSG00000113163.16	COL4A3BP	3.85748e-09	6.27486e-08	1.02194	0.173498	8.35394	0.336696	0.000285501
ENSG00000229415.9	SFTA3	3.87442e-09	6.29663e-08	2.32026	0.393967	8.45185	1.84035	0.000544304
ENSG00000142347.17	MYO1F	3.90245e-09	6.3306e-08	-2.06071	0.349969	4.29135	1.30983	0.0125197
ENSG00000250687.6	AC146944.2	3.90026e-09	6.3306e-08	-2.41993	0.410967	3.81772	1.88213	0.0557985
ENSG00000136929.13	HEMGN	3.91239e-09	6.34092e-08	-3.79889	0.645208	3.02138	4.93387	0.0962491
ENSG00000178662.16	CSRNP3	3.97325e-09	6.43369e-08	2.12212	0.36058	5.43008	1.53987	0.00369405
ENSG00000147650.11	LRP12	3.98414e-09	6.44545e-08	1.14715	0.194932	6.93349	0.434945	0.00306736
ENSG00000263513.5	FAM72C	4.00172e-09	6.46799e-08	-3.75494	0.638148	3.30903	4.82151	0.180187
ENSG00000156711.17	MAPK13	4.097e-09	6.61596e-08	1.14729	0.195109	6.81789	0.424254	0.000346678
ENSG00000139970.17	RTN1	4.16949e-09	6.7269e-08	-1.84766	0.314371	5.51453	1.16791	0.00823002
ENSG00000076716.9	GPC4	4.17918e-09	6.73641e-08	1.03476	0.17607	7.96138	0.361831	0.000406875
ENSG00000101856.10	PGRMC1	4.19761e-09	6.75997e-08	1.0175	0.173156	9.03924	0.319048	0.000139335
ENSG00000080986.13	NDC80	4.26984e-09	6.87006e-08	-2.22145	0.378223	3.91572	1.4725	0.00726933
ENSG00000138162.19	TACC2	4.30308e-09	6.91727e-08	1.32866	0.226267	7.79548	0.604142	0.00305736
ENSG00000123685.9	BATF3	4.34116e-09	6.97217e-08	-2.14333	0.365093	4.32912	1.49484	0.0450788
ENSG00000165168.7	CYBB	4.35074e-09	6.98125e-08	-3.00314	0.511585	7.41895	3.08684	0.00104742
ENSG00000089356.18	FXYD3	4.36643e-09	7.00009e-08	-3.05744	0.520887	4.60136	3.19959	0.0803433
ENSG00000154978.13	VOPP1	4.38172e-09	7.01827e-08	-1.29767	0.221103	6.8577	0.576402	0.000198189
ENSG00000211796.1	TRAV16	4.40198e-09	7.04436e-08	-3.55749	0.606219	2.25962	4.33216	0.093555
ENSG00000105483.18	CARD8	4.47859e-09	7.1605e-08	-1.08726	0.185366	7.6094	0.404728	0.0019485
ENSG00000272647.3	AC005020.2	4.48583e-09	7.16561e-08	3.5204	0.600218	1.06705	3.49935	0.117212
ENSG00000140451.13	PIF1	4.49264e-09	7.17004e-08	-3.14645	0.536484	2.69506	2.97159	0.14914
ENSG00000168243.11	GNG4	4.50255e-09	7.17941e-08	-2.83276	0.483029	3.09255	2.64978	0.0843609
ENSG00000167323.11	STIM1	4.58278e-09	7.30077e-08	1.127	0.192266	6.92894	0.396696	0.000377986
ENSG00000164647.9	STEAP1	4.67255e-09	7.43711e-08	-2.96753	0.506539	3.99324	3.01635	0.0509382
ENSG00000115355.16	CCDC88A	4.70623e-09	7.484e-08	-1.14034	0.194689	6.96951	0.416338	0.00367508
ENSG00000082175.14	PGR	4.71779e-09	7.49567e-08	2.3594	0.402847	3.86256	1.87496	0.0467114
ENSG00000124721.17	DNAH8	4.78832e-09	7.60093e-08	-3.75667	0.641686	3.56435	4.83517	0.313359
ENSG00000115170.13	ACVR1	4.80495e-09	7.62051e-08	1.1841	0.202279	6.57456	0.474264	0.00035807
ENSG00000153064.12	BANK1	4.83645e-09	7.66361e-08	-1.24199	0.212209	8.03512	0.528558	0.000376943
ENSG00000116981.3	NT5C1A	4.87579e-09	7.71906e-08	3.42526	0.585378	2.0003	3.93776	0.177727
ENSG00000198944.5	SOWAHA	4.93586e-09	7.8072e-08	1.67201	0.285847	5.55424	0.958137	0.0055536
ENSG00000136928.7	GABBR2	5.00108e-09	7.90331e-08	2.24855	0.384555	5.83567	1.73306	0.0148582
ENSG00000172380.6	GNG12	5.02113e-09	7.92793e-08	1.01208	0.173109	8.41108	0.342964	0.000132167
ENSG00000081923.13	ATP8B1	5.07457e-09	8.00519e-08	1.24964	0.213807	6.96912	0.535362	0.000803795
ENSG00000138778.11	CENPE	5.12729e-09	8.08117e-08	-3.03507	0.519439	3.67433	3.15839	0.0901692
ENSG00000121413.12	ZSCAN18	5.14251e-09	8.09797e-08	1.08314	0.18539	7.56366	0.402262	0.000759053
ENSG00000163898.10	LIPH	5.16238e-09	8.12205e-08	1.8153	0.310741	5.66146	1.12994	0.0017749
ENSG00000172795.16	DCP2	5.19421e-09	8.1649e-08	-1.38667	0.23741	5.76239	0.605419	0.00184678
ENSG00000179869.15	ABCA13	5.21461e-09	8.18246e-08	2.04938	0.350911	5.57209	1.4403	0.0155797
ENSG00000189337.17	KAZN	5.21047e-09	8.18246e-08	1.15353	0.197513	6.77259	0.450429	0.00149164
ENSG00000121281.12	ADCY7	5.22264e-09	8.18782e-08	-2.1418	0.366752	4.12522	1.41208	0.0180095
ENSG00000168234.13	TTC39C	5.23486e-09	8.19973e-08	-1.93255	0.330942	4.8936	1.28081	0.0120197
ENSG00000184922.14	FMNL1	5.30211e-09	8.29775e-08	-1.75888	0.301312	6.10161	1.0611	0.00268626
ENSG00000170786.12	SDR16C5	5.35534e-09	8.37367e-08	-3.06997	0.526063	4.60598	3.23296	0.0383268
ENSG00000152061.23	RABGAP1L	5.39209e-09	8.42371e-08	-1.44415	0.247515	7.40158	0.715469	0.000875328
ENSG00000118200.14	CAMSAP2	5.40334e-09	8.43386e-08	1.10677	0.189703	7.07473	0.420234	0.000536402
ENSG00000284554.2	AL022318.4	5.47745e-09	8.54204e-08	-4.99589	0.856637	2.44492	8.31097	1.22278
ENSG00000246082.2	NUDT16P1	5.58052e-09	8.69512e-08	1.25107	0.214633	6.27672	0.510289	0.00224438
ENSG00000131196.17	NFATC1	5.64539e-09	8.78848e-08	-1.88619	0.323702	6.59545	1.22111	0.0041467
ENSG00000211753.4	TRBV28	5.67741e-09	8.83059e-08	-3.03878	0.521591	2.47188	3.16963	0.0711483
ENSG00000139292.13	LGR5	5.85995e-09	9.10653e-08	-3.19359	0.548661	2.18738	3.42849	0.100756
ENSG00000232747.2	IGKV1D-35	5.87927e-09	9.12855e-08	-3.366	0.578335	0.989853	3.43624	0.0467113
ENSG00000047597.7	XK	5.90335e-09	9.15793e-08	1.70507	0.292994	4.99682	0.957896	0.0114685
ENSG00000276043.5	UHRF1	5.92905e-09	9.18977e-08	-2.27399	0.390804	5.55261	1.77579	0.00772397
ENSG00000115109.14	EPB41L5	5.97377e-09	9.24293e-08	1.18827	0.204258	6.57909	0.442702	0.00251646
ENSG00000162706.13	CADM3	5.97077e-09	9.24293e-08	-3.05535	0.525194	5.85734	3.20606	0.00929618
ENSG00000129988.6	LBP	6.1014e-09	9.43219e-08	-4.53099	0.779329	2.78017	7.05241	0.127437
ENSG00000156738.17	MS4A1	6.12849e-09	9.46582e-08	-5.04014	0.867014	6.18985	8.72686	0.00986072
ENSG00000113302.4	IL12B	6.26574e-09	9.66939e-08	-4.2976	0.739754	2.51835	6.34647	0.0320757
ENSG00000179133.13	C10orf67	6.34261e-09	9.77952e-08	2.08758	0.359465	4.33944	1.30091	0.0363873
ENSG00000174738.13	NR1D2	6.36221e-09	9.80123e-08	1.02272	0.17612	7.92436	0.345947	0.00017027
ENSG00000124203.6	ZNF831	6.55961e-09	1.00966e-07	-5.38738	0.928567	4.91867	9.97828	0.0630443
ENSG00000211805.1	TRAV24	6.71555e-09	1.03276e-07	-3.26567	0.563252	2.08428	3.66739	0.124239
ENSG00000198478.8	SH3BGRL2	6.72955e-09	1.03402e-07	1.67336	0.288634	9.12878	0.962951	0.000223865
ENSG00000085365.18	SCAMP1	6.74944e-09	1.03618e-07	1.04545	0.180342	7.56755	0.349406	0.000463003
ENSG00000140043.11	PTGR2	6.76797e-09	1.03813e-07	1.14376	0.197316	6.87728	0.425384	0.00403358
ENSG00000198055.11	GRK6	6.83662e-09	1.04775e-07	-1.23989	0.213962	6.78477	0.528768	0.00337195
ENSG00000109674.4	NEIL3	6.87306e-09	1.05243e-07	-3.02126	0.521446	3.1573	3.13979	0.127861
ENSG00000100852.13	ARHGAP5	6.96033e-09	1.06487e-07	1.01186	0.174703	8.48274	0.352232	0.000616048
ENSG00000143167.12	GPA33	7.05525e-09	1.07846e-07	-4.53799	0.783816	2.97405	7.08563	0.0429054
ENSG00000283972.1	AP000550.4	7.09944e-09	1.08428e-07	3.97859	0.687321	2.49793	5.4468	0.230736
ENSG00000182985.17	CADM1	7.19522e-09	1.09797e-07	1.44428	0.249603	7.74568	0.717874	0.000655975
ENSG00000122574.10	WIPF3	7.21591e-09	1.10018e-07	1.28918	0.222817	6.0977	0.498683	0.00323091
ENSG00000264230.9	ANXA8L1	7.24832e-09	1.10417e-07	-4.71127	0.814384	3.5876	7.63939	0.0993743
ENSG00000151208.17	DLG5	7.28964e-09	1.10951e-07	1.17918	0.203865	6.6188	0.478599	0.00151331
ENSG00000136854.21	STXBP1	7.31971e-09	1.11313e-07	1.37071	0.237007	7.50621	0.646731	0.00149772
ENSG00000105501.12	SIGLEC5	7.33549e-09	1.11431e-07	-2.5263	0.436845	4.28224	1.9712	0.182071
ENSG00000125879.4	OTOR	7.33999e-09	1.11431e-07	3.35645	0.580403	0.985076	3.57185	0.0523447
ENSG00000133106.14	EPSTI1	7.43138e-09	1.12655e-07	-2.08676	0.360977	5.39783	1.49917	0.00375249
ENSG00000197496.6	SLC2A10	7.43333e-09	1.12655e-07	1.4244	0.2464	5.59251	0.678147	0.0012072
ENSG00000211745.3	TRBV4-2	7.47875e-09	1.13247e-07	-3.19297	0.552435	1.97002	3.47152	0.0797999
ENSG00000175895.4	PLEKHF2	7.57452e-09	1.14599e-07	-1.14021	0.197348	7.39265	0.44768	0.000438166
ENSG00000164483.17	SAMD3	7.71805e-09	1.16671e-07	-2.07763	0.359793	4.69967	1.48671	0.0368159
ENSG00000171433.12	GLOD5	7.87955e-09	1.19011e-07	2.21914	0.384533	4.0109	1.6058	0.0342648
ENSG00000122042.9	UBL3	7.93622e-09	1.19765e-07	0.998053	0.172979	8.97476	0.311592	0.000162325
ENSG00000101096.20	NFATC2	8.00747e-09	1.20738e-07	-1.26134	0.218667	6.83582	0.548193	0.000631389
ENSG00000150556.17	LYPD6B	8.21593e-09	1.23776e-07	-3.2802	0.569088	0.946955	3.03917	0.0170245
ENSG00000124701.5	APOBEC2	8.25317e-09	1.24232e-07	3.42686	0.59461	3.53768	4.04774	0.102722
ENSG00000108852.14	MPP2	8.4777e-09	1.27503e-07	2.10559	0.365639	4.07065	1.52396	0.00787492
ENSG00000145476.16	CYP4V2	8.63394e-09	1.29743e-07	1.02748	0.178518	7.75853	0.355684	0.000866
ENSG00000019102.12	VSIG2	8.80771e-09	1.32242e-07	1.71719	0.298526	6.93048	1.01713	0.00156768
ENSG00000135108.14	FBXO21	9.03026e-09	1.35469e-07	1.03123	0.179406	7.65349	0.347027	0.00059892
ENSG00000172493.20	AFF1	9.17134e-09	1.37469e-07	1.03012	0.179296	7.63922	0.338277	0.000344332
ENSG00000153558.15	FBXL2	9.2273e-09	1.38191e-07	1.61301	0.2808	5.09664	0.821018	0.00379412
ENSG00000068489.12	PRR11	9.24049e-09	1.38272e-07	-2.22485	0.387328	3.87133	1.65769	0.017494
ENSG00000157985.19	AGAP1	9.36156e-09	1.39966e-07	1.29804	0.226064	6.17473	0.55818	0.010434
ENSG00000118518.15	RNF146	9.38302e-09	1.40169e-07	1.0624	0.185038	7.26403	0.347521	0.000386998
ENSG00000204219.10	TCEA3	9.394e-09	1.40215e-07	1.21181	0.211068	6.33378	0.504483	0.00077041
ENSG00000147257.13	GPC3	9.49754e-09	1.41641e-07	-2.56923	0.447643	4.2542	2.2789	0.0294107
ENSG00000065615.14	CYB5R4	9.51758e-09	1.41821e-07	-1.70127	0.296435	5.22651	0.999256	0.00630321
ENSG00000211678.2	IGLJ3	9.62957e-09	1.43369e-07	-3.81662	0.665249	1.56573	5.02974	0.120554
ENSG00000253132.1	IGHV3-62	9.68696e-09	1.44103e-07	-4.0271	0.702059	1.3204	5.60017	0.0189747
ENSG00000106565.18	TMEM176B	9.70806e-09	1.44296e-07	-2.31436	0.403497	7.77628	1.84965	0.000907373
ENSG00000165475.15	CRYL1	1.00061e-08	1.48601e-07	1.02002	0.177995	7.76854	0.312344	0.000493985
ENSG00000113361.13	CDH6	1.01842e-08	1.51119e-07	-1.27392	0.222417	7.14582	0.560731	0.00128757
ENSG00000122025.14	FLT3	1.03895e-08	1.54037e-07	-4.31629	0.754037	4.74147	6.4386	0.0881879
ENSG00000110665.11	C11orf21	1.04189e-08	1.54344e-07	-2.36988	0.414042	3.90003	1.94105	0.0564741
ENSG00000137094.14	DNAJB5	1.0494e-08	1.55327e-07	1.10035	0.192283	6.94754	0.400684	0.000835116
ENSG00000125384.7	PTGER2	1.05131e-08	1.55479e-07	-2.30119	0.402149	3.8842	1.57126	0.0488485
ENSG00000100228.12	RAB36	1.05864e-08	1.56434e-07	1.47058	0.257046	5.42967	0.741004	0.00183367
ENSG00000173369.16	C1QB	1.0735e-08	1.58497e-07	-2.05909	0.360063	7.60576	1.46584	0.000721221
ENSG00000102924.12	CBLN1	1.0748e-08	1.58558e-07	3.04266	0.532075	5.10092	3.20073	0.0128552
ENSG00000211720.3	TRBV11-1	1.08797e-08	1.60368e-07	-3.23616	0.566118	1.53914	3.37132	0.0636897
ENSG00000174684.7	B4GAT1	1.09217e-08	1.60852e-07	1.0515	0.183965	7.34212	0.375983	0.000667516
ENSG00000174255.6	ZNF80	1.11512e-08	1.64097e-07	-2.90344	0.508285	3.28413	2.69127	0.183135
ENSG00000140009.18	ESR2	1.13265e-08	1.66538e-07	-2.45926	0.430727	3.63028	1.84089	0.0649624
ENSG00000147852.16	VLDLR	1.16574e-08	1.71261e-07	1.35194	0.236988	6.08933	0.63251	0.00212123
ENSG00000248302.3	BNIP3P41	1.17155e-08	1.71973e-07	-3.32472	0.582894	0.969211	3.17433	0.0584073
ENSG00000060558.3	GNA15	1.1834e-08	1.73515e-07	-2.40487	0.421751	3.97493	2.00177	0.0133787
ENSG00000105246.6	EBI3	1.18402e-08	1.73515e-07	-2.09246	0.366968	4.62362	1.51547	0.0137026
ENSG00000185442.13	FAM174B	1.18682e-08	1.73783e-07	1.37992	0.242023	6.2729	0.659106	0.00163688
ENSG00000150867.14	PIP4K2A	1.19551e-08	1.74911e-07	-1.46732	0.257408	6.47491	0.745307	0.00126643
ENSG00000135298.14	ADGRB3	1.21026e-08	1.76923e-07	2.7285	0.47883	4.70065	2.57749	0.0320357
ENSG00000002933.9	TMEM176A	1.24263e-08	1.81506e-07	-2.58757	0.454457	6.90927	2.31883	0.00334414
ENSG00000143248.13	RGS5	1.28748e-08	1.87902e-07	1.65007	0.29011	7.30587	0.943343	0.000558131
ENSG00000158485.10	CD1B	1.28937e-08	1.88023e-07	-5.09148	0.895211	2.92245	8.98178	0.046525
ENSG00000150681.10	RGS18	1.30878e-08	1.90697e-07	-2.12486	0.373772	3.97178	1.31196	0.00779575
ENSG00000115084.14	SLC35F5	1.32503e-08	1.92906e-07	1.05912	0.186372	7.22154	0.348168	0.000887633
ENSG00000152953.13	STK32B	1.33793e-08	1.94625e-07	-2.64551	0.465665	3.46792	2.03751	0.113762
ENSG00000134539.17	KLRD1	1.34132e-08	1.94958e-07	-2.21009	0.389052	4.35538	1.69317	0.0300978
ENSG00000186470.14	BTN3A2	1.35631e-08	1.96976e-07	-1.35022	0.237764	6.66402	0.632037	0.000584863
ENSG00000132530.17	XAF1	1.36364e-08	1.97879e-07	-1.57432	0.277271	5.12809	0.801693	0.00184799
ENSG00000133636.11	NTS	1.39054e-08	2.01618e-07	-5.00573	0.882136	2.77808	8.68961	0.0698627
ENSG00000167460.16	TPM4	1.40951e-08	2.04201e-07	-0.995958	0.175585	9.45938	0.30035	0.000106246
ENSG00000196502.11	SULT1A1	1.41491e-08	2.04815e-07	1.98088	0.349265	7.02108	1.36105	0.00318134
ENSG00000203760.8	CENPW	1.43191e-08	2.07108e-07	-1.93972	0.34213	4.45556	1.30526	0.0175775
ENSG00000149300.10	C11orf52	1.45715e-08	2.10586e-07	1.27605	0.225191	6.02901	0.547376	0.00253515
ENSG00000213160.10	KLHL23	1.46123e-08	2.11005e-07	1.6038	0.283054	5.07344	0.82662	0.00476397
ENSG00000189127.8	ANKRD34B	1.48607e-08	2.14417e-07	-3.21255	0.567271	1.51367	3.26788	0.0640984
ENSG00000129625.13	REEP5	1.50622e-08	2.17148e-07	0.977368	0.172654	8.85605	0.307376	0.000102911
ENSG00000059377.17	TBXAS1	1.52497e-08	2.19673e-07	-1.22298	0.216122	6.28435	0.431535	0.00416387
ENSG00000188676.13	IDO2	1.53846e-08	2.21436e-07	-2.7674	0.489181	2.93522	2.21309	0.0700865
ENSG00000175093.5	SPSB4	1.5432e-08	2.21937e-07	-3.17969	0.562112	1.67539	3.21858	0.0683807
ENSG00000108830.10	RND2	1.57163e-08	2.25843e-07	2.45638	0.434484	5.83968	2.09556	0.0051417
ENSG00000155926.14	SLA	1.59135e-08	2.28493e-07	-1.31476	0.232642	6.91332	0.600436	0.00126376
ENSG00000205213.14	LGR4	1.59427e-08	2.28727e-07	1.38544	0.245163	5.60551	0.585084	0.000636378
ENSG00000180828.2	BHLHE22	1.59608e-08	2.28801e-07	-3.03734	0.537496	3.54218	3.20462	0.0998406
ENSG00000101236.17	RNF24	1.59953e-08	2.29111e-07	1.02113	0.180714	7.57798	0.320682	0.000923215
ENSG00000105374.10	NKG7	1.60773e-08	2.301e-07	-2.53914	0.449433	5.12474	2.23976	0.0149917
ENSG00000137501.17	SYTL2	1.6161e-08	2.31112e-07	-1.26898	0.224648	6.18298	0.540822	0.00920743
ENSG00000158050.5	DUSP2	1.63041e-08	2.3297e-07	-2.37125	0.419896	6.08791	1.95371	0.00391989
ENSG00000131507.11	NDFIP1	1.63667e-08	2.33677e-07	0.987174	0.174827	9.36807	0.316586	5.9512e-05
ENSG00000173372.17	C1QA	1.63899e-08	2.3382e-07	-2.23686	0.396161	7.80428	1.73863	0.000621995
ENSG00000140948.11	ZCCHC14	1.64692e-08	2.34762e-07	1.07342	0.190136	7.36717	0.400398	0.000685773
ENSG00000011105.14	TSPAN9	1.65565e-08	2.35628e-07	1.76505	0.312697	5.92868	1.08267	0.00245767
ENSG00000175556.16	LONRF3	1.65511e-08	2.35628e-07	1.88509	0.333961	5.931	1.23495	0.0072478
ENSG00000146267.12	FAXC	1.69504e-08	2.41041e-07	1.86196	0.330102	5.63083	1.20517	0.00598053
ENSG00000156136.10	DCK	1.69681e-08	2.41099e-07	-1.3004	0.230552	8.16536	0.587853	0.000512563
ENSG00000206579.8	XKR4	1.74414e-08	2.47626e-07	-3.10563	0.55107	2.86663	3.35399	0.0527719
ENSG00000049246.14	PER3	1.75631e-08	2.49155e-07	1.18067	0.209546	6.65691	0.484796	0.000753906
ENSG00000133477.17	FAM83F	1.76642e-08	2.50388e-07	1.70984	0.303516	4.85557	0.990759	0.0118104
ENSG00000111206.12	FOXM1	1.76804e-08	2.50418e-07	-2.05756	0.36525	5.31195	1.47245	0.0118457
ENSG00000066185.13	ZMYND12	1.78225e-08	2.52229e-07	1.46545	0.260204	5.45999	0.669936	0.00841132
ENSG00000108846.16	ABCC3	1.82401e-08	2.57933e-07	1.27501	0.226552	6.00529	0.535026	0.00287251
ENSG00000116132.12	PRRX1	1.84525e-08	2.6073e-07	-1.46764	0.260872	5.38436	0.654112	0.00297098
ENSG00000226942.2	IL9RP3	1.84811e-08	2.60926e-07	-3.89789	0.692878	1.79467	5.28728	0.0306421
ENSG00000173890.17	GPR160	1.86049e-08	2.62464e-07	-1.42927	0.254115	5.50002	0.605179	0.00379686
ENSG00000088827.12	SIGLEC1	1.86241e-08	2.62528e-07	-3.18925	0.567047	5.76234	3.53991	0.00779293
ENSG00000172159.16	FRMD3	1.86579e-08	2.62795e-07	3.44609	0.612746	7.17163	4.13311	0.00229123
ENSG00000214140.11	PRCD	1.88404e-08	2.65155e-07	-2.69119	0.478661	3.42633	2.34276	0.136728
ENSG00000135083.15	CCNJL	1.90183e-08	2.67447e-07	1.20591	0.214548	6.41014	0.506241	0.0015872
ENSG00000126246.10	IGFLR1	1.91397e-08	2.6894e-07	-2.83283	0.504098	4.77071	2.79385	0.0264177
ENSG00000095209.12	TMEM38B	1.91821e-08	2.69323e-07	1.38286	0.246095	5.60926	0.612999	0.00205418
ENSG00000164109.14	MAD2L1	1.92852e-08	2.70557e-07	-1.8389	0.327306	5.28852	1.17739	0.00670614
ENSG00000179841.8	AKAP5	1.93013e-08	2.70568e-07	-2.02662	0.360728	4.96407	1.43005	0.0103938
ENSG00000175662.17	TOM1L2	1.93733e-08	2.71364e-07	1.08004	0.192263	6.96922	0.392704	0.00132135
ENSG00000090382.6	LYZ	1.94086e-08	2.71643e-07	-2.44956	0.436083	8.05589	2.08936	0.000499873
ENSG00000162735.18	PEX19	1.95279e-08	2.73098e-07	1.04375	0.185848	7.22429	0.330901	0.000448803
ENSG00000186318.16	BACE1	1.95447e-08	2.73118e-07	1.09151	0.194358	6.91375	0.411762	0.00203455
ENSG00000148680.16	HTR7	1.96238e-08	2.74008e-07	-2.80568	0.49965	3.20221	2.28414	0.145888
ENSG00000172543.8	CTSW	1.99801e-08	2.78764e-07	-1.20676	0.215026	6.25127	0.475308	0.00159881
ENSG00000135362.14	PRR5L	2.0036e-08	2.79324e-07	-2.16852	0.386429	3.86335	1.38864	0.0144463
ENSG00000115604.10	IL18R1	2.01498e-08	2.8069e-07	-1.69364	0.301858	4.88833	0.984553	0.013008
ENSG00000258546.1	CENPUP2	2.02056e-08	2.81246e-07	-3.25284	0.579805	0.933274	2.95624	0.0468275
ENSG00000163624.6	CDS1	2.03433e-08	2.82941e-07	1.12937	0.201348	7.46948	0.444392	0.000384744
ENSG00000136352.17	NKX2-1	2.04198e-08	2.83782e-07	1.9444	0.346694	8.59377	1.3173	0.000364841
ENSG00000081059.20	TCF7	2.04457e-08	2.83919e-07	-1.92406	0.343081	6.53498	1.28991	0.000902319
ENSG00000111801.16	BTN3A3	2.09853e-08	2.91186e-07	-1.31509	0.234683	6.10259	0.602794	0.00101475
ENSG00000121207.12	LRAT	2.13979e-08	2.96678e-07	1.60984	0.287457	4.99096	0.845363	0.00282959
ENSG00000153094.23	BCL2L11	2.15002e-08	2.97864e-07	-1.24228	0.221857	6.24746	0.538063	0.00181989
ENSG00000144642.21	RBMS3	2.15712e-08	2.98615e-07	1.1435	0.204237	6.54299	0.453249	0.00131135
ENSG00000169379.15	ARL13B	2.17307e-08	3.00589e-07	1.09189	0.195063	6.85814	0.398807	0.0013416
ENSG00000104413.17	ESRP1	2.17661e-08	3.00843e-07	1.13056	0.201981	8.18026	0.445703	0.000790854
ENSG00000107104.18	KANK1	2.18452e-08	3.01467e-07	0.982727	0.17559	8.21425	0.324283	0.0015286
ENSG00000255071.3	SAA2-SAA4	2.18442e-08	3.01467e-07	-4.11045	0.734439	1.60236	5.89195	0.144094
ENSG00000168487.19	BMP1	2.19705e-08	3.0296e-07	1.16969	0.209034	7.40051	0.477152	0.000634528
ENSG00000174004.6	NRROS	2.21257e-08	3.04864e-07	-1.65961	0.29665	4.98712	0.960645	0.00729778
ENSG00000148848.14	ADAM12	2.23095e-08	3.07158e-07	-3.34778	0.59856	2.57081	3.9094	0.0127285
ENSG00000127507.18	ADGRE2	2.24757e-08	3.09207e-07	-2.33869	0.418237	4.74093	1.90801	0.030509
ENSG00000086730.17	LAT2	2.25101e-08	3.0944e-07	-2.0695	0.370114	6.03494	1.49408	0.00138202
ENSG00000123485.12	HJURP	2.25745e-08	3.10086e-07	-2.35606	0.421401	3.77711	1.83998	0.0706624
ENSG00000168306.13	ACOX2	2.31583e-08	3.17858e-07	1.21981	0.218346	6.21533	0.490746	0.00365329
ENSG00000124587.14	PEX6	2.32269e-08	3.18553e-07	1.14515	0.205	7.26915	0.457656	0.000679252
ENSG00000164512.18	ANKRD55	2.3431e-08	3.21105e-07	-4.16539	0.745878	3.1938	6.05588	0.0639285
ENSG00000105366.15	SIGLEC8	2.3482e-08	3.21555e-07	-2.04075	0.365452	4.10944	1.38141	0.0132894
ENSG00000114115.9	RBP1	2.37724e-08	3.2528e-07	-1.10967	0.198794	6.86354	0.383718	0.00515178
ENSG00000162757.4	C1orf74	2.40962e-08	3.29457e-07	-1.38877	0.248899	5.60584	0.620422	0.00527506
ENSG00000094963.14	FMO2	2.41863e-08	3.30434e-07	-2.20228	0.394742	3.75789	1.48457	0.0129919
ENSG00000140274.13	DUOXA2	2.42827e-08	3.31496e-07	2.74335	0.491787	5.65668	2.62801	0.0116312
ENSG00000255569.1	TRAV1-1	2.43798e-08	3.32566e-07	-3.38311	0.606549	1.42038	3.99685	0.0360929
ENSG00000242193.11	CRYZL2P	2.48008e-08	3.38049e-07	1.18258	0.212135	6.52689	0.488473	0.00159985
ENSG00000147443.13	DOK2	2.49097e-08	3.39273e-07	-2.43949	0.437662	4.45311	2.07874	0.0123437
ENSG00000102038.15	SMARCA1	2.5233e-08	3.43413e-07	1.4726	0.264302	8.54774	0.75761	0.000366395
ENSG00000196754.10	S100A2	2.52659e-08	3.43597e-07	-2.48105	0.445317	7.29464	2.15057	0.00228146
ENSG00000186074.19	CD300LF	2.55206e-08	3.46795e-07	-2.03827	0.365958	4.97003	1.45165	0.0118111
ENSG00000130303.13	BST2	2.57596e-08	3.49775e-07	-2.27497	0.408575	6.30853	1.80859	0.00102394
ENSG00000105991.8	HOXA1	2.62203e-08	3.55759e-07	-3.02756	0.544039	2.73904	2.8797	0.177041
ENSG00000197256.10	KANK2	2.65717e-08	3.60251e-07	1.05059	0.188864	7.10198	0.346056	0.000957299
ENSG00000162755.14	KLHDC9	2.66999e-08	3.61712e-07	1.57936	0.283965	5.78123	0.872073	0.007969
ENSG00000138760.10	SCARB2	2.73965e-08	3.70866e-07	0.974156	0.175293	9.40357	0.315615	0.00023749
ENSG00000163545.8	NUAK2	2.74277e-08	3.71005e-07	-1.14082	0.20529	6.8102	0.455171	0.00133512
ENSG00000147457.14	CHMP7	2.75228e-08	3.72008e-07	-1.0497	0.188913	7.0825	0.375956	0.000606259
ENSG00000159212.12	CLIC6	2.81958e-08	3.80814e-07	1.00974	0.18186	7.47016	0.322148	0.00059925
ENSG00000132514.13	CLEC10A	2.85563e-08	3.8539e-07	-2.56445	0.462057	6.02933	2.30122	0.00789298
ENSG00000171160.18	MORN4	2.858e-08	3.85418e-07	1.19579	0.21546	6.36885	0.497573	0.00683068
ENSG00000111644.8	ACRBP	2.89632e-08	3.90288e-07	1.39957	0.252284	5.54193	0.651296	0.00474444
ENSG00000128271.22	ADORA2A	2.9492e-08	3.97113e-07	-2.74911	0.495834	4.04898	2.64568	0.0428811
ENSG00000165501.17	LRR1	3.04261e-08	4.0938e-07	-1.24017	0.2239	6.09903	0.528142	0.00450334
ENSG00000215218.4	UBE2QL1	3.12622e-08	4.2031e-07	2.39931	0.43354	6.06789	2.01676	0.0045701
ENSG00000105976.15	MET	3.13027e-08	4.20537e-07	1.68201	0.303942	7.61371	0.991171	9.54196e-05
ENSG00000187808.5	SOWAHD	3.13868e-08	4.21348e-07	-3.25304	0.587879	3.01545	3.70752	0.0904542
ENSG00000136867.11	SLC31A2	3.17327e-08	4.25669e-07	-1.58629	0.286769	6.18392	0.881724	0.00573967
ENSG00000146386.8	ABRACL	3.20109e-08	4.29077e-07	-1.01549	0.183631	7.35379	0.353538	0.000541258
ENSG00000003096.14	KLHL13	3.20434e-08	4.29188e-07	-1.82845	0.330649	4.54206	0.996573	0.0153014
ENSG00000254206.5	NPIPB11	3.27084e-08	4.37764e-07	-1.85856	0.336313	4.56318	1.0704	0.0276128
ENSG00000154237.13	LRRK1	3.2909e-08	4.40118e-07	-1.32802	0.240356	5.71893	0.561299	0.00261211
ENSG00000173482.16	PTPRM	3.3033e-08	4.41443e-07	1.5214	0.275389	7.42589	0.811492	0.000930294
ENSG00000267733.5	AP005264.5	3.33364e-08	4.45162e-07	-3.21269	0.581698	1.09556	3.09405	0.0648236
ENSG00000156011.17	PSD3	3.35892e-08	4.48201e-07	1.33802	0.242324	5.66147	0.618475	0.00114006
ENSG00000105711.12	SCN1B	3.3685e-08	4.49142e-07	1.80063	0.326135	6.46939	1.13699	0.00291873
ENSG00000165533.18	TTC8	3.41074e-08	4.54432e-07	1.06184	0.1924	7.08819	0.363701	0.00404664
ENSG00000181690.8	PLAG1	3.45145e-08	4.59512e-07	1.44566	0.262044	5.65209	0.733128	0.00201313
ENSG00000120063.10	GNA13	3.48332e-08	4.63167e-07	-0.953778	0.172935	8.47531	0.317457	0.000150743
ENSG00000162063.13	CCNF	3.48413e-08	4.63167e-07	-2.04049	0.369976	4.69911	1.46074	0.00762324
ENSG00000221986.7	MYBPHL	3.51131e-08	4.66431e-07	3.83848	0.696156	2.23588	5.16971	0.0305537
ENSG00000198910.13	L1CAM	3.57015e-08	4.73893e-07	-2.90901	0.527865	2.50228	2.56005	0.0941091
ENSG00000112096.18	SOD2	3.59919e-08	4.77391e-07	-1.21167	0.219925	7.70318	0.515302	0.000341993
ENSG00000148735.15	PLEKHS1	3.62977e-08	4.81087e-07	-3.52973	0.640839	3.25923	4.37344	0.0863131
ENSG00000106462.10	EZH2	3.74008e-08	4.95337e-07	-2.83695	0.515556	5.59986	2.8263	0.0165744
ENSG00000138756.17	BMP2K	3.76889e-08	4.98781e-07	-0.994342	0.180745	7.69637	0.342698	0.00225417
ENSG00000129450.8	SIGLEC9	3.77979e-08	4.99851e-07	-2.03476	0.3699	4.18022	1.4365	0.0319724
ENSG00000243509.6	TNFRSF6B	3.78767e-08	5.0052e-07	-3.47714	0.632153	2.28834	4.23615	0.362575
ENSG00000211810.3	TRAV29DV5	3.80196e-08	5.02034e-07	-4.0846	0.74268	2.44759	5.86016	0.0336239
ENSG00000163563.8	MNDA	3.81637e-08	5.03562e-07	-1.96104	0.356609	5.48028	1.35085	0.00308988
ENSG00000240954.1	RPL4P1	3.83417e-08	5.05535e-07	-3.28818	0.598034	1.77076	3.79814	0.070919
ENSG00000131981.16	LGALS3	3.98548e-08	5.25095e-07	1.27142	0.231525	8.72755	0.56815	0.00011199
ENSG00000139187.10	KLRG1	3.98912e-08	5.25185e-07	-2.24319	0.408497	3.65284	1.44391	0.022328
ENSG00000173535.14	TNFRSF10C	4.01719e-08	5.28488e-07	1.37153	0.249818	5.80494	0.66121	0.00413273
ENSG00000127418.15	FGFRL1	4.11247e-08	5.40623e-07	1.48744	0.271136	7.05837	0.777941	0.000734956
ENSG00000129226.14	CD68	4.28146e-08	5.62421e-07	-1.98933	0.363095	7.67199	1.39226	0.00135275
ENSG00000104695.13	PPP2CB	4.30116e-08	5.64591e-07	0.989645	0.180658	7.53707	0.320101	0.000375454
ENSG00000233306.2	TRGV2	4.37091e-08	5.73322e-07	-3.32048	0.606462	1.7155	3.87999	0.14325
ENSG00000089639.11	GMIP	4.3845e-08	5.7468e-07	-1.3237	0.241789	5.69051	0.555459	0.00246535
ENSG00000100060.17	MFNG	4.39238e-08	5.75289e-07	-2.40313	0.438984	5.21726	2.03241	0.00451664
ENSG00000106069.22	CHN2	4.45805e-08	5.83459e-07	1.5144	0.27677	5.15815	0.796402	0.00398115
ENSG00000109805.10	NCAPG	4.47041e-08	5.84645e-07	-3.11754	0.569811	3.75667	3.42126	0.0193807
ENSG00000143799.13	PARP1	4.50949e-08	5.89322e-07	-1.0741	0.196374	6.99928	0.406163	0.000393598
ENSG00000153044.10	CENPH	4.51441e-08	5.8953e-07	-1.58113	0.289083	5.00702	0.874558	0.00682049
ENSG00000102024.18	PLS3	4.62777e-08	6.0389e-07	1.21642	0.222581	9.51184	0.521112	5.52924e-05
ENSG00000136153.20	LMO7	4.66112e-08	6.07795e-07	0.992159	0.181588	7.50883	0.32021	0.000861287
ENSG00000105967.16	TFEC	4.73098e-08	6.16452e-07	-3.21283	0.588309	4.57536	3.63643	0.0608472
ENSG00000025434.19	NR1H3	4.73984e-08	6.17153e-07	-1.27147	0.232836	6.21527	0.56954	0.00525815
ENSG00000100077.15	GRK3	4.75065e-08	6.18107e-07	-1.13919	0.208628	6.68387	0.457213	0.00123743
ENSG00000282173.1	TRBJ1-5	4.81505e-08	6.26027e-07	-3.09396	0.566866	1.42737	3.22908	0.0535769
ENSG00000186407.7	CD300E	4.86732e-08	6.32359e-07	-2.07261	0.379872	3.94077	1.34628	0.0143955
ENSG00000163235.16	TGFA	4.91565e-08	6.38171e-07	2.26306	0.41491	6.59462	1.80518	0.000616612
ENSG00000064393.16	HIPK2	4.92285e-08	6.38639e-07	0.98389	0.180395	7.53991	0.336824	0.000174023
ENSG00000171320.14	ESCO2	5.03195e-08	6.52315e-07	-2.694	0.494296	2.75184	2.53407	0.0501072
ENSG00000178568.15	ERBB4	5.11638e-08	6.62777e-07	2.12959	0.390951	4.41004	1.59942	0.0177877
ENSG00000151651.16	ADAM8	5.13236e-08	6.64362e-07	-2.25955	0.414851	3.92564	1.74466	0.0814818
ENSG00000176532.4	PRR15	5.15916e-08	6.67344e-07	3.21418	0.59022	7.00604	3.64385	0.00583482
ENSG00000146938.16	NLGN4X	5.36431e-08	6.93375e-07	-1.98426	0.364835	4.16756	1.20081	0.0207903
ENSG00000171246.6	NPTX1	5.4688e-08	7.06367e-07	-3.63718	0.669171	2.06481	4.66984	0.0949356
ENSG00000112299.8	VNN1	5.58101e-08	7.20336e-07	-2.18085	0.401502	4.69719	1.67937	0.0167992
ENSG00000101363.12	MANBAL	5.59853e-08	7.22072e-07	1.03183	0.189982	8.12673	0.375948	0.00048745
ENSG00000101194.18	SLC17A9	5.61936e-08	7.24232e-07	-1.84298	0.339375	4.50619	1.14527	0.0249906
ENSG00000049247.13	UTS2	5.7269e-08	7.37257e-07	-3.2456	0.598034	1.69726	3.72086	0.0546058
ENSG00000146215.13	CRIP3	5.72873e-08	7.37257e-07	-3.34529	0.616408	3.0752	3.95296	0.102144
ENSG00000143340.6	FAM163A	5.74742e-08	7.39126e-07	-3.2235	0.59403	3.63552	3.67053	0.110806
ENSG00000138640.15	FAM13A	5.76713e-08	7.41124e-07	1.43175	0.263874	7.72065	0.724148	0.00399508
ENSG00000117650.13	NEK2	5.93846e-08	7.62589e-07	-2.43134	0.448533	4.46749	2.08913	0.0315426
ENSG00000211792.2	TRAV14DV4	6.01197e-08	7.7147e-07	-4.10696	0.757958	2.48199	5.96197	0.0308791
ENSG00000211727.3	TRBV7-6	6.04546e-08	7.75208e-07	-3.29489	0.608199	2.74319	3.83765	0.0858353
ENSG00000159164.10	SV2A	6.10828e-08	7.82698e-07	2.02333	0.373612	6.58114	1.44738	0.00208624
ENSG00000135905.19	DOCK10	6.21818e-08	7.96076e-07	-1.63333	0.301774	5.25181	0.943417	0.00941628
ENSG00000276578.1	AC004696.1	6.22166e-08	7.96076e-07	1.26224	0.233217	5.87155	0.507845	0.00334988
ENSG00000163735.7	CXCL5	6.24484e-08	7.98467e-07	-2.45128	0.452964	3.98759	2.12505	0.0378422
ENSG00000163629.13	PTPN13	6.27898e-08	8.01864e-07	1.97992	0.36593	8.24993	1.38648	0.00125808
ENSG00000181788.4	SIAH2	6.28045e-08	8.01864e-07	-1.4151	0.26154	5.34717	0.65826	0.000636232
ENSG00000211767.1	TRBJ2-3	6.4039e-08	8.16452e-07	-3.14922	0.582418	1.42241	3.09772	0.0977393
ENSG00000211795.3	TRAV8-6	6.39941e-08	8.16452e-07	-3.3554	0.620536	3.03713	3.98312	0.0998182
ENSG00000173432.12	SAA1	6.56671e-08	8.36607e-07	-5.09531	0.943115	4.77383	9.18831	0.113939
ENSG00000146416.18	AIG1	6.66302e-08	8.48268e-07	0.971126	0.179837	7.60581	0.296712	0.000456311
ENSG00000141485.16	SLC13A5	6.67841e-08	8.49618e-07	-2.88376	0.534068	2.22915	2.69885	0.067548
ENSG00000169554.20	ZEB2	6.72989e-08	8.55555e-07	-1.35916	0.251779	6.98133	0.654017	0.0219806
ENSG00000166900.17	STX3	6.76582e-08	8.59506e-07	1.12622	0.208665	6.97719	0.449086	0.00121001
ENSG00000134762.17	DSC3	6.82204e-08	8.66029e-07	-3.39562	0.629308	5.29358	4.08291	0.0435317
ENSG00000111880.16	RNGTT	6.88718e-08	8.73673e-07	-1.06265	0.197002	6.75698	0.396596	0.00055886
ENSG00000124334.17	IL9R	6.90377e-08	8.75152e-07	-3.30326	0.612435	2.79975	3.86449	0.0648685
ENSG00000072736.19	NFATC3	6.9474e-08	8.80054e-07	-0.949071	0.175997	7.95571	0.308512	0.000300623
ENSG00000134627.12	PIWIL4	6.96632e-08	8.81821e-07	-1.67365	0.310393	4.87182	0.925545	0.024214
ENSG00000244682.7	FCGR2C	7.06177e-08	8.93266e-07	-2.44209	0.453112	3.36083	1.70952	0.0649709
ENSG00000005249.13	PRKAR2B	7.3267e-08	9.26118e-07	-2.19581	0.407918	3.55287	1.3905	0.00321636
ENSG00000198574.6	SH2D1B	7.37369e-08	9.31395e-07	-2.77068	0.514823	2.95574	2.66142	0.138208
ENSG00000141736.13	ERBB2	7.39725e-08	9.33706e-07	1.33055	0.247257	7.7128	0.627624	0.0009061
ENSG00000115738.10	ID2	7.5249e-08	9.49143e-07	0.929912	0.172905	8.8826	0.271132	0.000282281
ENSG00000187678.9	SPRY4	7.69039e-08	9.69328e-07	2.06915	0.385012	6.41929	1.51868	0.000882501
ENSG00000124171.9	PARD6B	7.80996e-08	9.837e-07	1.4202	0.264396	6.17708	0.715612	0.00182534
ENSG00000211813.2	TRAV34	7.87417e-08	9.91084e-07	-3.14953	0.586506	0.881619	2.88433	0.0627906
ENSG00000043039.6	BARX2	7.91895e-08	9.96014e-07	-2.8906	0.53839	2.6824	2.96513	0.0977774
ENSG00000249992.1	TMEM158	8.03731e-08	1.01019e-06	-2.18474	0.407123	3.78039	1.43944	0.0416449
ENSG00000154839.10	SKA1	8.24565e-08	1.03564e-06	-2.63231	0.49095	3.1209	2.1461	0.108986
ENSG00000259674.1	AC092868.1	8.35814e-08	1.04902e-06	-3.21448	0.599804	1.79421	3.34862	0.192742
ENSG00000197381.16	ADARB1	8.37151e-08	1.04996e-06	-1.08089	0.201699	6.82468	0.382887	0.00706169
ENSG00000143409.15	MINDY1	8.40602e-08	1.05354e-06	1.00725	0.187984	7.1568	0.356526	0.00120383
ENSG00000104432.14	IL7	8.44118e-08	1.0572e-06	-2.03859	0.380515	3.94848	1.1766	0.0168419
ENSG00000089094.19	KDM2B	8.73272e-08	1.09295e-06	-1.15365	0.215583	6.26742	0.424162	0.00287888
ENSG00000146072.6	TNFRSF21	8.73948e-08	1.09302e-06	-1.3355	0.249573	7.92932	0.63385	0.000481735
ENSG00000205045.9	SLFN12L	8.93427e-08	1.11581e-06	-2.12802	0.397972	4.03453	1.52798	0.0641664
ENSG00000211799.3	TRAV19	8.93326e-08	1.11581e-06	-3.26573	0.610738	3.08082	3.79138	0.062128
ENSG00000134594.5	RAB33A	8.94544e-08	1.11642e-06	-3.90608	0.730526	3.83246	5.42411	0.0433618
ENSG00000176974.20	SHMT1	8.95346e-08	1.11663e-06	0.956481	0.178889	7.68226	0.303203	0.000440334
ENSG00000174282.12	ZBTB4	9.06485e-08	1.12973e-06	0.922246	0.172559	8.68782	0.24594	0.000104252
ENSG00000187823.3	RTL4	9.08359e-08	1.13127e-06	5.68909	1.06454	4.75804	11.5088	0.116544
ENSG00000102805.15	CLN5	9.1365e-08	1.13706e-06	0.922881	0.172723	8.6684	0.281994	0.000238927
ENSG00000127948.16	POR	9.15689e-08	1.1388e-06	1.08059	0.202254	7.06445	0.415256	0.00157212
ENSG00000008513.16	ST3GAL1	9.42531e-08	1.17137e-06	1.2327	0.230952	7.34573	0.540627	0.000179285
ENSG00000172215.6	CXCR6	9.46278e-08	1.17438e-06	-2.52706	0.47352	5.80225	2.27216	0.0114645
ENSG00000197892.13	KIF13B	9.45682e-08	1.17438e-06	1.07219	0.200903	6.62344	0.354713	0.000521648
ENSG00000118276.11	B4GALT6	9.53126e-08	1.18205e-06	1.88967	0.354173	6.29562	1.27066	0.012192
ENSG00000143196.5	DPT	9.62432e-08	1.19276e-06	-3.84067	0.72008	5.68072	5.2497	0.0163505
ENSG00000092929.11	UNC13D	9.64501e-08	1.19449e-06	-1.85936	0.348633	4.39183	1.17792	0.0247809
ENSG00000175048.17	ZDHHC14	9.76682e-08	1.20873e-06	-1.16421	0.218384	6.42104	0.482475	0.00605143
ENSG00000156966.7	B3GNT7	9.84215e-08	1.2172e-06	1.71388	0.321577	7.12469	1.04575	0.000804309
ENSG00000145555.15	MYO10	9.92511e-08	1.22661e-06	1.20191	0.225579	5.99701	0.485713	0.00134968
ENSG00000136634.6	IL10	1.00468e-07	1.24078e-06	-3.72007	0.69849	3.08241	4.92834	0.101351
ENSG00000002745.13	WNT16	1.01952e-07	1.25824e-06	-2.99077	0.561835	2.07536	2.97658	0.120877
ENSG00000145022.4	TCTA	1.02119e-07	1.25942e-06	1.0062	0.189032	7.06427	0.31414	0.000338969
ENSG00000162777.17	DENND2D	1.02218e-07	1.25976e-06	-1.23039	0.231157	7.56107	0.539257	0.000583223
ENSG00000187474.5	FPR3	1.02412e-07	1.26128e-06	-2.31267	0.434517	6.44382	1.90525	0.00316733
ENSG00000156052.10	GNAQ	1.05212e-07	1.29415e-06	0.91804	0.172645	8.58945	0.266593	0.000103559
ENSG00000179331.3	RAB39A	1.05227e-07	1.29415e-06	-3.11766	0.586307	2.38042	3.46385	0.171282
ENSG00000276070.5	CCL4L2	1.08098e-07	1.32854e-06	-2.45096	0.461353	3.1034	1.96785	0.0352244
ENSG00000120162.10	MOB3B	1.09079e-07	1.33967e-06	-1.13005	0.212779	6.31111	0.413879	0.00167305
ENSG00000225614.2	ZNF469	1.09166e-07	1.33981e-06	-2.13867	0.402705	3.91693	1.63091	0.0430402
ENSG00000076382.17	SPAG5	1.10945e-07	1.36071e-06	-1.68408	0.317283	4.70768	0.910741	0.0153916
ENSG00000086289.12	EPDR1	1.11305e-07	1.36418e-06	1.38762	0.261459	6.15388	0.686774	0.000804902
ENSG00000007933.13	FMO3	1.15744e-07	1.41565e-06	-2.11764	0.399548	3.76006	1.44234	0.0229074
ENSG00000088325.16	TPX2	1.15639e-07	1.41565e-06	-2.82338	0.532688	6.51364	2.84488	0.00475577
ENSG00000122783.16	CYREN	1.15677e-07	1.41565e-06	-1.01644	0.191775	7.96823	0.331654	0.0148991
ENSG00000159110.19	IFNAR2	1.15959e-07	1.41731e-06	-1.09797	0.207174	6.51034	0.406299	0.0032297
ENSG00000182742.6	HOXB4	1.16262e-07	1.42002e-06	-2.63158	0.496591	3.7765	2.47167	0.0958616
ENSG00000159208.16	CIART	1.16488e-07	1.42083e-06	1.74978	0.330215	6.46364	1.0928	0.0049691
ENSG00000196083.10	IL1RAP	1.16443e-07	1.42083e-06	1.62653	0.306951	7.2047	0.944266	0.00199725
ENSG00000147475.15	ERLIN2	1.17033e-07	1.4265e-06	0.952692	0.179819	7.60493	0.276139	0.000429593
ENSG00000131747.15	TOP2A	1.19029e-07	1.44984e-06	-2.17378	0.410536	4.93079	1.68712	0.00711646
ENSG00000180354.16	MTURN	1.19282e-07	1.45192e-06	1.23805	0.233834	7.46178	0.547279	0.00156581
ENSG00000065320.9	NTN1	1.19408e-07	1.45246e-06	-2.20252	0.416009	3.59523	1.50108	0.027536
ENSG00000196550.10	FAM72A	1.20615e-07	1.46614e-06	-2.22917	0.421188	3.67807	1.57778	0.0530999
ENSG00000120658.13	ENOX1	1.21785e-07	1.47934e-06	-2.11978	0.400653	3.79749	1.51153	0.031473
ENSG00000087253.13	LPCAT2	1.22089e-07	1.48203e-06	1.42557	0.269467	6.5962	0.725879	0.000866316
ENSG00000235101.1	SETP9	1.24507e-07	1.51034e-06	-3.13297	0.592607	0.873336	2.88481	0.0802186
ENSG00000125735.10	TNFSF14	1.25392e-07	1.52003e-06	-1.82556	0.345393	4.39996	1.14884	0.0203275
ENSG00000187122.17	SLIT1	1.25994e-07	1.52628e-06	4.98357	0.94304	6.08113	8.87516	0.0126741
ENSG00000125207.7	PIWIL1	1.26219e-07	1.52798e-06	4.23101	0.800683	2.34361	6.39728	0.0231339
ENSG00000185480.11	PARPBP	1.26571e-07	1.53119e-06	-1.52938	0.28945	5.04942	0.795389	0.0115886
ENSG00000211785.1	TRAV12-1	1.2894e-07	1.55879e-06	-3.64661	0.690601	2.6288	4.75367	0.0754184
ENSG00000101974.14	ATP11C	1.31669e-07	1.5907e-06	-1.04166	0.197414	6.86297	0.380997	0.00377059
ENSG00000147905.17	ZCCHC7	1.32683e-07	1.60185e-06	-1.12523	0.213309	6.4393	0.452818	0.000867676
ENSG00000170571.12	EMB	1.33496e-07	1.61058e-06	0.911061	0.172746	8.53499	0.254769	0.000109207
ENSG00000160796.17	NBEAL2	1.34642e-07	1.62329e-06	-1.35651	0.257284	5.52948	0.580181	0.0101549
ENSG00000107719.9	PALD1	1.35155e-07	1.62837e-06	-1.82854	0.346859	6.53801	1.19613	0.00229074
ENSG00000186146.1	DEFB131A	1.35486e-07	1.63126e-06	3.58855	0.680775	1.73724	4.60703	0.0242106
ENSG00000106780.9	MEGF9	1.36809e-07	1.64607e-06	1.58258	0.300329	8.99755	0.896149	0.000158387
ENSG00000211695.2	TRGV9	1.37874e-07	1.65776e-06	-3.42908	0.650919	1.96845	4.20782	0.0533191
ENSG00000164485.14	IL22RA2	1.42819e-07	1.71606e-06	-4.73033	0.899031	2.97366	8.01167	0.103154
ENSG00000118257.16	NRP2	1.43889e-07	1.72743e-06	1.12992	0.214806	7.46915	0.457184	0.000426167
ENSG00000157551.19	KCNJ15	1.44045e-07	1.72743e-06	1.05474	0.20052	7.18313	0.398371	0.000371846
ENSG00000182308.7	DCAF4L1	1.44058e-07	1.72743e-06	-3.09897	0.589159	1.56511	3.21745	0.133193
ENSG00000188559.15	RALGAPA2	1.46562e-07	1.75626e-06	0.994382	0.18916	7.06278	0.323066	0.000429027
ENSG00000164292.13	RHOBTB3	1.47021e-07	1.76058e-06	1.66179	0.316155	5.72874	0.989219	0.0011311
ENSG00000124507.11	PACSIN1	1.47424e-07	1.76422e-06	-2.04818	0.389702	4.72823	1.50277	0.0581876
ENSG00000149435.12	GGTLC1	1.47887e-07	1.76857e-06	3.51704	0.669253	2.26333	4.43132	0.116429
ENSG00000185909.15	KLHDC8B	1.48908e-07	1.77957e-06	1.09679	0.208756	7.0156	0.430992	0.00102603
ENSG00000113552.16	GNPDA1	1.50739e-07	1.80004e-06	0.980401	0.186684	7.17606	0.30018	0.000349494
ENSG00000197992.7	CLEC9A	1.50823e-07	1.80004e-06	-1.92761	0.367056	4.34454	1.33153	0.019453
ENSG00000166128.13	RAB8B	1.53353e-07	1.82901e-06	-1.1228	0.213929	6.25519	0.424505	0.000588305
ENSG00000167191.12	GPRC5B	1.55397e-07	1.85214e-06	1.2958	0.247006	6.92929	0.602	0.000624771
ENSG00000172175.14	MALT1	1.5673e-07	1.86676e-06	-1.28016	0.244097	7.00424	0.58763	0.00148125
ENSG00000099866.15	MADCAM1	1.57307e-07	1.87238e-06	-4.12518	0.786679	1.8843	6.10223	0.0388386
ENSG00000166278.15	C2	1.57784e-07	1.87681e-06	-2.17143	0.414139	5.86599	1.69089	0.0160612
ENSG00000213412.3	HNRNPA1P33	1.58473e-07	1.88374e-06	-3.13887	0.598744	1.30961	3.14151	0.134479
ENSG00000171241.9	SHCBP1	1.59548e-07	1.89525e-06	-2.926	0.558271	3.30711	3.07079	0.0231267
ENSG00000136982.6	DSCC1	1.60547e-07	1.90584e-06	-1.75269	0.33448	4.4631	1.04737	0.0107369
ENSG00000180660.7	MAB21L1	1.60774e-07	1.90726e-06	-3.10915	0.593374	1.86572	3.39564	0.182914
ENSG00000111058.8	ACSS3	1.61379e-07	1.91316e-06	1.62096	0.309398	6.67396	0.942591	0.00168224
ENSG00000182013.18	PNMA8A	1.63707e-07	1.93945e-06	1.35415	0.258602	7.31149	0.657979	0.000898715
ENSG00000187741.15	FANCA	1.64481e-07	1.94733e-06	-1.96798	0.375886	4.68028	1.38979	0.0289895
ENSG00000015153.14	YAF2	1.64806e-07	1.94987e-06	1.12107	0.214141	6.26033	0.417383	0.00103203
ENSG00000076067.13	RBMS2	1.67029e-07	1.97486e-06	1.04482	0.19967	6.73331	0.355877	0.0025423
ENSG00000186310.9	NAP1L3	1.67269e-07	1.97638e-06	1.16558	0.222759	6.09898	0.472737	0.00322687
ENSG00000150687.12	PRSS23	1.67605e-07	1.97904e-06	1.73242	0.331115	8.35342	1.07733	0.00045964
ENSG00000163083.6	INHBB	1.6928e-07	1.99748e-06	1.59319	0.304611	8.3428	0.911265	0.000352683
ENSG00000091592.16	NLRP1	1.69519e-07	1.99897e-06	-0.977903	0.18698	7.23414	0.338681	0.00167718
ENSG00000197077.13	KIAA1671	1.70184e-07	2.00548e-06	0.906049	0.173265	8.41774	0.272369	0.000286398
ENSG00000163923.10	RPL39L	1.70494e-07	2.00781e-06	-1.4347	0.274378	5.37199	0.739067	0.0053885
ENSG00000116991.10	SIPA1L2	1.72898e-07	2.03341e-06	1.04974	0.200856	6.64036	0.370945	0.000996213
ENSG00000259917.1	HNRNPLP2	1.72861e-07	2.03341e-06	2.89473	0.553869	4.14552	3.00934	0.0778934
ENSG00000206066.3	IGLL3P	1.74633e-07	2.05246e-06	-3.06111	0.585915	0.837407	2.65393	0.0581529
ENSG00000175087.10	PDIK1L	1.75809e-07	2.06491e-06	0.93201	0.178435	7.72998	0.278411	0.000515695
ENSG00000148600.15	CDHR1	1.76592e-07	2.07235e-06	-2.38552	0.456785	3.4032	1.89706	0.0812572
ENSG00000281883.1	AL512506.3	1.76676e-07	2.07235e-06	2.885	0.552434	3.93183	2.99019	0.0883542
ENSG00000188070.9	C11orf95	1.77195e-07	2.07707e-06	1.50585	0.288378	5.80821	0.81469	0.00409067
ENSG00000145730.20	PAM	1.77591e-07	2.08033e-06	1.27026	0.24328	8.85056	0.579733	0.000173592
ENSG00000170525.21	PFKFB3	1.78805e-07	2.09317e-06	-1.38334	0.265001	7.19593	0.687616	0.0016736
ENSG00000112796.10	ENPP5	1.80775e-07	2.11484e-06	1.67399	0.320804	8.2568	1.0071	0.000419074
ENSG00000153563.15	CD8A	1.8105e-07	2.11527e-06	-2.10345	0.403129	7.21215	1.59017	0.00207162
ENSG00000175348.11	TMEM9B	1.81033e-07	2.11527e-06	0.902232	0.172913	8.51058	0.235474	0.000207756
ENSG00000163466.16	ARPC2	1.82166e-07	2.12691e-06	-0.900252	0.172572	8.82414	0.260034	6.88646e-05
ENSG00000211806.2	TRAV25	1.86814e-07	2.17974e-06	-3.33028	0.638964	2.213	3.98805	0.098799
ENSG00000125657.5	TNFSF9	1.88034e-07	2.19254e-06	-2.29406	0.440252	3.8594	1.89258	0.0583425
ENSG00000118513.19	MYB	1.88321e-07	2.19444e-06	-3.00628	0.576965	4.50575	3.25023	0.0360552
ENSG00000211801.3	TRAV21	1.88947e-07	2.20029e-06	-3.02224	0.580097	3.4445	3.28501	0.107861
ENSG00000132681.16	ATP1A4	1.90363e-07	2.21532e-06	-3.99754	0.767502	3.49308	5.748	0.2719
ENSG00000136997.18	MYC	1.92113e-07	2.23423e-06	-1.77434	0.340772	7.07024	1.13258	0.00149752
ENSG00000103184.12	SEC14L5	1.93292e-07	2.24647e-06	-2.16441	0.415779	3.74472	1.57718	0.0533609
ENSG00000183248.12	PRR36	1.95186e-07	2.26699e-06	1.53632	0.295227	4.97937	0.849321	0.00646751
ENSG00000072062.13	PRKACA	1.95766e-07	2.27224e-06	0.921442	0.177088	7.86359	0.266045	0.000533807
ENSG00000101916.11	TLR8	1.96022e-07	2.27373e-06	-2.48184	0.476996	4.94655	2.21659	0.0196691
ENSG00000177707.11	NECTIN3	1.96718e-07	2.28032e-06	2.16725	0.416585	5.97025	1.69037	0.00475996
ENSG00000104321.11	TRPA1	1.98364e-07	2.29788e-06	-2.0585	0.395799	3.88848	1.22463	0.0368786
ENSG00000084764.11	MAPRE3	1.98709e-07	2.30038e-06	1.24805	0.239985	5.73539	0.497962	0.00322567
ENSG00000108641.15	B9D1	1.99485e-07	2.30786e-06	1.21066	0.232827	6.29562	0.527598	0.00397634
ENSG00000135547.9	HEY2	2.03072e-07	2.34783e-06	1.97331	0.379739	6.16042	1.40211	0.00442596
ENSG00000205436.7	EXOC3L4	2.06012e-07	2.38027e-06	-3.00086	0.577775	2.48548	3.24327	0.166608
ENSG00000213741.10	RPS29	2.06451e-07	2.38379e-06	-1.08589	0.209089	11.2277	0.410991	5.15252e-05
ENSG00000175866.15	BAIAP2	2.11704e-07	2.44285e-06	1.06607	0.205458	6.53931	0.376993	0.00243968
ENSG00000182836.10	PLCXD3	2.14642e-07	2.47515e-06	-1.64832	0.317829	4.94033	0.979192	0.011126
ENSG00000139211.6	AMIGO2	2.15042e-07	2.47815e-06	1.52154	0.293403	8.20858	0.834383	0.000339605
ENSG00000105223.20	PLD3	2.16289e-07	2.4909e-06	1.48838	0.287068	8.34155	0.798482	0.000514252
ENSG00000029153.14	ARNTL2	2.18484e-07	2.51455e-06	-2.5401	0.490093	4.94177	2.326	0.013496
ENSG00000211764.1	TRBJ2-1	2.18735e-07	2.51581e-06	-2.96553	0.572201	1.32636	2.79574	0.0584281
ENSG00000116983.13	HPCAL4	2.23376e-07	2.56752e-06	2.77022	0.53492	6.19921	2.76757	0.00815957
ENSG00000128534.8	LSM8	2.26866e-07	2.60594e-06	-0.984012	0.190116	7.34996	0.322334	0.00654167
ENSG00000079337.16	RAPGEF3	2.28426e-07	2.62048e-06	1.87395	0.362145	7.0474	1.26691	0.00225936
ENSG00000213088.11	ACKR1	2.283e-07	2.62048e-06	-3.10825	0.600666	6.65799	3.48546	0.00419035
ENSG00000261559.1	FSCN1P1	2.30311e-07	2.6404e-06	3.66423	0.708331	2.18713	4.84456	0.122026
ENSG00000133315.11	MACROD1	2.31921e-07	2.65714e-06	1.49422	0.288919	5.35138	0.805689	0.00877322
ENSG00000138795.10	LEF1	2.34226e-07	2.68181e-06	-2.05042	0.396607	7.33379	1.51738	0.00150924
ENSG00000100605.17	ITPK1	2.34737e-07	2.68593e-06	1.19387	0.230946	5.89187	0.486328	0.00185331
ENSG00000165105.10	RASEF	2.34923e-07	2.68633e-06	1.60575	0.310629	7.45314	0.930651	0.000596923
ENSG00000048740.18	CELF2	2.36392e-07	2.70139e-06	-1.38684	0.268342	7.29058	0.694273	0.00029387
ENSG00000008083.14	JARID2	2.36762e-07	2.70387e-06	-0.982695	0.190154	7.04744	0.323576	0.00104639
ENSG00000118508.5	RAB32	2.39718e-07	2.73586e-06	-1.49947	0.290281	6.50633	0.811807	0.00222761
ENSG00000169851.15	PCDH7	2.40701e-07	2.74532e-06	1.63128	0.315847	6.15329	0.960878	0.00182665
ENSG00000176273.15	SLC35G1	2.41525e-07	2.75295e-06	1.21283	0.234855	6.08348	0.53117	0.00458754
ENSG00000184349.13	EFNA5	2.44741e-07	2.78782e-06	-2.45267	0.475168	2.96003	1.88963	0.0408539
ENSG00000211776.2	TRAV2	2.47235e-07	2.81442e-06	-3.73381	0.723637	2.70429	5.03627	0.062212
ENSG00000266094.7	RASSF5	2.50822e-07	2.85342e-06	-1.07808	0.209049	8.51126	0.419965	0.000266867
ENSG00000148154.10	UGCG	2.52724e-07	2.87138e-06	-1.18767	0.230361	5.87839	0.480111	0.000424933
ENSG00000151490.14	PTPRO	2.52676e-07	2.87138e-06	-1.92224	0.372838	5.24011	1.3353	0.0281637
ENSG00000211746.3	TRBV19	2.57436e-07	2.92305e-06	-4.61854	0.89642	3.70004	7.71097	0.0638444
ENSG00000156587.16	UBE2L6	2.5881e-07	2.93676e-06	-1.07091	0.207895	7.63871	0.414614	0.000292202
ENSG00000163273.4	NPPC	2.60306e-07	2.95186e-06	-2.55901	0.496882	3.28219	2.36768	0.0585152
ENSG00000108946.14	PRKAR1A	2.65573e-07	3.00966e-06	0.887798	0.172509	8.78724	0.225995	4.5056e-05
ENSG00000054967.13	RELT	2.65839e-07	3.01075e-06	-1.67629	0.325734	5.64528	1.01632	0.00525811
ENSG00000138435.15	CHRNA1	2.66362e-07	3.01475e-06	-3.79393	0.737284	2.55887	5.20628	0.0888205
ENSG00000203943.8	SAMD13	2.6857e-07	3.0378e-06	1.34594	0.261639	5.39836	0.643595	0.00516326
ENSG00000152969.19	JAKMIP1	2.70244e-07	3.05479e-06	-2.16409	0.420776	3.83764	1.45431	0.0795136
ENSG00000105409.18	ATP1A3	2.71644e-07	3.06866e-06	-2.92231	0.568307	2.05572	2.93131	0.136342
ENSG00000008441.16	NFIX	2.71934e-07	3.06998e-06	1.36324	0.265123	7.08387	0.672433	0.00151097
ENSG00000164039.15	BDH2	2.72782e-07	3.0776e-06	0.993337	0.193206	6.9173	0.342888	0.00100365
ENSG00000149179.13	C11orf49	2.73424e-07	3.08288e-06	1.00269	0.195042	6.83758	0.31649	0.000794536
ENSG00000260802.1	SERTM2	2.74113e-07	3.08869e-06	-3.16056	0.614843	2.59022	3.17772	0.357071
ENSG00000143845.15	ETNK2	2.75123e-07	3.09811e-06	2.12663	0.413762	5.8935	1.63671	0.00584442
ENSG00000276405.1	TRBV13	2.76512e-07	3.11176e-06	-2.80278	0.545416	2.08425	2.77222	0.0767102
ENSG00000152689.18	RASGRP3	2.79204e-07	3.14007e-06	-1.34328	0.261492	5.37864	0.627109	0.0032922
ENSG00000267554.1	AC015911.8	2.80067e-07	3.14779e-06	-2.98503	0.581154	1.59149	3.07666	0.112823
ENSG00000205693.3	MANSC4	2.81095e-07	3.15734e-06	-2.98832	0.581871	1.46059	3.09124	0.10022
ENSG00000105516.10	DBP	2.85067e-07	3.19993e-06	1.30576	0.254382	7.33565	0.617411	0.00210411
ENSG00000243716.10	NPIPB5	2.86809e-07	3.21744e-06	-1.18213	0.230349	6.45794	0.506088	0.00433463
ENSG00000024526.17	DEPDC1	2.95428e-07	3.31204e-06	-2.71695	0.529997	4.17771	2.67471	0.0564632
ENSG00000159618.16	ADGRG5	2.97161e-07	3.32937e-06	-2.05272	0.400511	5.01394	1.52692	0.0132236
ENSG00000112977.15	DAP	3.03147e-07	3.39429e-06	0.895898	0.174929	8.06481	0.267256	0.000114691
ENSG00000105429.13	MEGF8	3.03519e-07	3.39632e-06	1.00319	0.195887	6.81482	0.339007	0.00102647
ENSG00000164303.11	ENPP6	3.04455e-07	3.40464e-06	-2.84803	0.556182	1.68894	2.35047	0.0534572
ENSG00000169469.9	SPRR1B	3.07446e-07	3.43593e-06	-4.14042	0.808861	2.09791	6.21586	0.0606748
ENSG00000239389.8	PCDHA13	3.08473e-07	3.44523e-06	1.8801	0.367337	5.31565	1.28174	0.0315691
ENSG00000063322.14	MED29	3.16102e-07	3.52822e-06	0.898187	0.175647	7.99356	0.273791	0.00026694
ENSG00000105227.14	PRX	3.19725e-07	3.56641e-06	1.79447	0.35107	6.08613	1.16837	0.00687727
ENSG00000165449.11	SLC16A9	3.21959e-07	3.58907e-06	2.04054	0.399313	8.38285	1.51094	0.000388922
ENSG00000070159.14	PTPN3	3.23077e-07	3.59927e-06	0.949355	0.185803	7.84793	0.317723	0.00830826
ENSG00000196420.7	S100A5	3.2341e-07	3.60073e-06	1.67838	0.328496	5.26141	1.02228	0.00993491
ENSG00000163823.4	CCR1	3.25171e-07	3.61806e-06	-1.70619	0.334007	6.0469	1.05654	0.00373872
ENSG00000172667.11	ZMAT3	3.27442e-07	3.64105e-06	0.909927	0.178175	7.72771	0.288675	0.000261805
ENSG00000132837.14	DMGDH	3.30264e-07	3.67013e-06	1.88246	0.368727	4.10247	1.07699	0.0182651
ENSG00000263155.6	MYZAP	3.35109e-07	3.72164e-06	-1.69281	0.331758	4.61165	0.931738	0.0264861
ENSG00000188215.10	DCUN1D3	3.381e-07	3.75251e-06	0.963366	0.188863	7.12757	0.310136	0.00146616
ENSG00000160326.14	SLC2A6	3.39889e-07	3.76863e-06	-1.9472	0.381814	4.27235	1.37718	0.0159272
ENSG00000197540.8	GZMM	3.39978e-07	3.76863e-06	-3.85332	0.75558	2.86775	5.39314	0.159694
ENSG00000160791.13	CCR5	3.41404e-07	3.78208e-06	-2.4248	0.475542	5.69994	2.13577	0.00570746
ENSG00000185760.15	KCNQ5	3.42727e-07	3.79437e-06	1.03163	0.202349	7.239	0.386619	0.00872451
ENSG00000162496.9	DHRS3	3.44142e-07	3.80766e-06	2.23312	0.43808	7.97017	1.8117	0.000329005
ENSG00000140090.17	SLC24A4	3.46701e-07	3.83358e-06	-2.41629	0.474143	3.61874	1.6784	0.161121
ENSG00000063180.9	CA11	3.49268e-07	3.85956e-06	1.32113	0.259314	5.43883	0.567791	0.00552037
ENSG00000129355.6	CDKN2D	3.50417e-07	3.86985e-06	-1.66827	0.32749	5.721	1.01142	0.00500744
ENSG00000126368.6	NR1D1	3.53744e-07	3.90416e-06	1.80222	0.353911	7.6312	1.18056	0.000860922
ENSG00000154025.15	SLC5A10	3.54238e-07	3.90718e-06	-2.7804	0.546029	2.30622	2.70314	0.111665
ENSG00000066336.11	SPI1	3.54994e-07	3.9131e-06	-2.5279	0.496481	5.82238	2.32283	0.00950609
ENSG00000068650.18	ATP11A	3.56559e-07	3.9279e-06	1.47827	0.29038	6.62214	0.7944	0.000668524
ENSG00000168672.4	FAM84B	3.67406e-07	4.04488e-06	1.38904	0.273158	9.1331	0.701763	0.000941813
ENSG00000111676.15	ATN1	3.68237e-07	4.05152e-06	1.20272	0.236537	7.90451	0.526147	0.000343785
ENSG00000189171.14	S100A13	3.76195e-07	4.13652e-06	1.35842	0.267372	9.18482	0.671444	0.000225909
ENSG00000102910.13	LONP2	3.76594e-07	4.13833e-06	0.898757	0.176906	7.89753	0.267359	0.000651845
ENSG00000156453.13	PCDH1	3.7781e-07	4.14657e-06	0.934649	0.183993	7.3426	0.290956	0.000701139
ENSG00000175832.13	ETV4	3.77796e-07	4.14657e-06	1.76148	0.346761	6.46478	1.1291	0.00245613
ENSG00000107566.14	ERLIN1	3.80324e-07	4.17157e-06	0.918198	0.180799	7.52657	0.255318	0.000372135
ENSG00000211670.2	IGLV3-9	3.89108e-07	4.26529e-06	-5.24701	1.03405	3.43019	10.0237	0.076682
ENSG00000158525.15	CPA5	3.89817e-07	4.27042e-06	-3.55206	0.700069	3.29855	4.59385	0.290654
ENSG00000164111.15	ANXA5	3.96134e-07	4.33695e-06	0.901147	0.177713	9.68962	0.249676	4.32354e-05
ENSG00000131351.15	HAUS8	3.97675e-07	4.35114e-06	-1.26061	0.248639	5.61608	0.576688	0.00569189
ENSG00000180488.15	MIGA1	4.0648e-07	4.44473e-06	0.926599	0.182909	7.41642	0.305869	0.000809815
ENSG00000171105.14	INSR	4.07178e-07	4.44962e-06	1.25531	0.247813	5.55956	0.561781	0.00049617
ENSG00000163531.15	NFASC	4.1204e-07	4.49998e-06	-1.47765	0.291834	5.60733	0.795771	0.0140092
ENSG00000265190.6	ANXA8	4.16298e-07	4.54369e-06	-4.2094	0.831675	4.08694	6.45902	0.100116
ENSG00000064042.18	LIMCH1	4.17494e-07	4.55395e-06	1.67284	0.330547	8.22849	1.02013	0.000977197
ENSG00000198885.9	ITPRIPL1	4.21852e-07	4.59866e-06	-1.67865	0.331827	4.49389	0.880818	0.0106198
ENSG00000152104.12	PTPN14	4.23902e-07	4.61816e-06	1.10723	0.218911	6.58121	0.447038	0.0037879
ENSG00000196371.3	FUT4	4.2603e-07	4.6385e-06	-1.14809	0.227032	5.99778	0.384916	0.00303295
ENSG00000163701.19	IL17RE	4.27518e-07	4.65184e-06	1.25355	0.24792	5.70389	0.567094	0.0108609
ENSG00000163947.11	ARHGEF3	4.30042e-07	4.67645e-06	-1.096	0.216808	6.18248	0.399502	0.000532353
ENSG00000026297.15	RNASET2	4.32868e-07	4.69682e-06	-0.877808	0.173689	8.4599	0.257452	0.00076685
ENSG00000128928.9	IVD	4.32974e-07	4.69682e-06	0.93403	0.184815	7.30883	0.287354	0.000923479
ENSG00000151276.23	MAGI1	4.32722e-07	4.69682e-06	1.29182	0.255605	6.02873	0.608743	0.00204725
ENSG00000277632.2	CCL3	4.326e-07	4.69682e-06	-2.77083	0.548242	1.84359	2.46177	0.0511811
ENSG00000048707.15	VPS13D	4.42339e-07	4.79547e-06	1.1182	0.221436	7.5427	0.456288	0.00108681
ENSG00000135549.15	PKIB	4.4304e-07	4.80014e-06	-2.33211	0.461852	5.66453	1.98477	0.0120999
ENSG00000147400.8	CETN2	4.437e-07	4.80436e-06	0.882131	0.174708	8.12683	0.264313	0.000294321
ENSG00000151790.9	TDO2	4.44101e-07	4.80577e-06	-3.05632	0.60533	3.07305	3.40902	0.0326433
ENSG00000166734.20	CASC4	4.47715e-07	4.84192e-06	0.898961	0.178102	7.72094	0.248033	0.000129583
ENSG00000162836.12	ACP6	4.49333e-07	4.85647e-06	0.955932	0.189414	7.14469	0.27219	0.00232096
ENSG00000100403.12	ZC3H7B	4.49869e-07	4.8593e-06	0.965699	0.191358	8.68992	0.340422	0.000197771
ENSG00000144868.13	TMEM108	4.54047e-07	4.90144e-06	2.2319	0.442418	5.74469	1.81868	0.00369917
ENSG00000185736.16	ADARB2	4.55122e-07	4.91006e-06	-2.90568	0.57603	0.988036	2.67612	0.0399213
ENSG00000145103.14	ILDR1	4.56889e-07	4.92612e-06	1.10014	0.218127	6.32937	0.441928	0.00178359
ENSG00000109738.11	GLRB	4.58717e-07	4.94283e-06	1.85252	0.367358	4.11414	1.21296	0.0174772
ENSG00000239732.3	TLR9	4.59743e-07	4.95088e-06	-3.95224	0.783802	2.20281	5.70416	0.389323
ENSG00000160307.10	S100B	4.6357e-07	4.98907e-06	-3.24155	0.643061	5.9701	3.83774	0.00915254
ENSG00000108582.12	CPD	4.64274e-07	4.99362e-06	1.03939	0.206207	6.45819	0.359244	0.000404493
ENSG00000006634.8	DBF4	4.66996e-07	5.01682e-06	-1.56338	0.310232	5.45966	0.892809	0.00691776
ENSG00000169679.14	BUB1	4.66799e-07	5.01682e-06	-2.42883	0.481961	4.47576	2.15487	0.0116972
ENSG00000182162.11	P2RY8	4.72936e-07	5.07755e-06	-1.76128	0.349669	7.04997	1.1334	0.000909089
ENSG00000136514.3	RTP4	4.83426e-07	5.18704e-06	-1.20537	0.239503	5.75719	0.521593	0.00402046
ENSG00000121101.15	TEX14	4.84329e-07	5.19243e-06	-2.08336	0.413987	4.68448	1.50904	0.189247
ENSG00000172061.8	LRRC15	4.84514e-07	5.19243e-06	-4.01916	0.798665	2.82169	5.90459	0.0696062
ENSG00000082781.12	ITGB5	4.87075e-07	5.21673e-06	1.48283	0.294719	6.86903	0.803794	0.00354224
ENSG00000211667.3	IGLV3-12	4.90187e-07	5.2469e-06	-3.90183	0.775693	1.67974	5.56607	0.0632999
ENSG00000081189.15	MEF2C	4.95272e-07	5.29493e-06	-1.13116	0.224965	6.58271	0.467887	0.00557846
ENSG00000135926.15	TMBIM1	4.95213e-07	5.29493e-06	0.879135	0.174842	8.07398	0.25275	9.60429e-05
ENSG00000118193.12	KIF14	4.98114e-07	5.32211e-06	-2.2952	0.456571	4.67245	1.92656	0.0233205
ENSG00000007968.7	E2F2	5.03393e-07	5.37528e-06	-2.35981	0.469613	4.10039	2.03694	0.0145848
ENSG00000103056.12	SMPD3	5.04864e-07	5.38774e-06	-2.64396	0.526218	2.54835	2.41537	0.0973233
ENSG00000168078.10	PBK	5.13374e-07	5.47527e-06	-2.27626	0.453326	4.44356	1.89594	0.0221708
ENSG00000122591.11	FAM126A	5.14238e-07	5.48119e-06	-1.62296	0.323239	4.55638	0.768673	0.00513571
ENSG00000152457.18	DCLRE1C	5.15416e-07	5.49045e-06	-1.08685	0.216483	6.30888	0.403198	0.00555792
ENSG00000142449.13	FBN3	5.26343e-07	5.60348e-06	2.57128	0.51257	3.4753	2.42037	0.0525436
ENSG00000186665.9	C17orf58	5.30032e-07	5.63938e-06	1.01075	0.201542	6.65427	0.33134	0.00210943
ENSG00000253313.5	C1orf210	5.3047e-07	5.64066e-06	1.50197	0.299499	5.73685	0.82598	0.00418194
ENSG00000134954.14	ETS1	5.38123e-07	5.7186e-06	-1.26562	0.252508	9.23182	0.586631	6.44378e-05
ENSG00000260916.7	CCPG1	5.44945e-07	5.78763e-06	0.911575	0.181959	7.43206	0.290871	0.000165431
ENSG00000168404.13	MLKL	5.59279e-07	5.93632e-06	-1.18648	0.23707	5.79903	0.463506	0.00366537
ENSG00000164070.12	HSPA4L	5.59715e-07	5.9374e-06	1.30191	0.260142	5.4789	0.574189	0.00986029
ENSG00000025708.14	TYMP	5.6126e-07	5.95023e-06	-1.75583	0.350879	7.33758	1.12996	0.00311209
ENSG00000165757.9	JCAD	5.61739e-07	5.95175e-06	1.87979	0.375663	5.95476	1.29517	0.00223875
ENSG00000123600.19	METTL8	5.63845e-07	5.9705e-06	-1.57807	0.315412	4.74198	0.902529	0.0167035
ENSG00000005882.11	PDK2	5.64599e-07	5.97242e-06	1.0747	0.214813	6.25655	0.400268	0.00159355
ENSG00000169436.17	COL22A1	5.64699e-07	5.97242e-06	-2.69957	0.539599	2.03124	2.52714	0.0533401
ENSG00000060982.15	BCAT1	5.72101e-07	6.04709e-06	-2.41765	0.483491	5.10571	2.14309	0.00376809
ENSG00000111817.17	DSE	5.73159e-07	6.05468e-06	-1.02932	0.205862	6.51783	0.348058	0.00213063
ENSG00000106829.18	TLE4	5.80935e-07	6.13316e-06	-1.36749	0.273638	5.21362	0.673883	0.00482851
ENSG00000149311.18	ATM	5.82801e-07	6.14921e-06	-1.14003	0.22815	5.96358	0.452343	0.00252705
ENSG00000189190.10	ZNF600	5.83406e-07	6.15193e-06	-1.59361	0.318937	5.22659	0.931492	0.00761266
ENSG00000214265.11	AC124312.1	5.89974e-07	6.2175e-06	1.28618	0.25752	6.46185	0.606885	0.00441079
ENSG00000124249.7	KCNK15	6.0353e-07	6.35658e-06	2.0773	0.416286	4.8336	1.58376	0.0197708
ENSG00000151239.13	TWF1	6.0844e-07	6.4045e-06	0.917173	0.183857	7.31789	0.266614	0.000185919
ENSG00000137216.19	TMEM63B	6.16395e-07	6.48439e-06	1.08858	0.218327	6.80912	0.435095	0.00137381
ENSG00000136155.17	SCEL	6.27788e-07	6.60032e-06	1.40598	0.282185	8.37091	0.726055	0.000337828
ENSG00000175489.10	LRRC25	6.28293e-07	6.60172e-06	-2.24484	0.450562	5.17632	1.85093	0.0126862
ENSG00000049759.18	NEDD4L	6.30252e-07	6.6184e-06	1.0744	0.215668	6.25585	0.374492	0.00248432
ENSG00000167711.13	SERPINF2	6.34854e-07	6.66277e-06	-2.76749	0.555687	3.706	2.8137	0.0793848
ENSG00000035115.21	SH3YL1	6.36582e-07	6.67697e-06	0.987805	0.198363	7.62542	0.358484	0.000405274
ENSG00000108518.7	PFN1	6.42075e-07	6.7306e-06	-0.994842	0.199843	10.2325	0.363669	3.17871e-05
ENSG00000206561.13	COLQ	6.43423e-07	6.74075e-06	-1.84304	0.37026	4.20201	1.13297	0.0358688
ENSG00000182700.4	IGIP	6.44e-07	6.74282e-06	0.903731	0.181562	7.49832	0.289925	0.000701448
ENSG00000284671.1	AC009093.9	6.53276e-07	6.8359e-06	-2.65339	0.53337	2.64825	2.58787	0.106925
ENSG00000187676.8	B3GLCT	6.57477e-07	6.87581e-06	1.00164	0.201394	6.61823	0.283499	0.000852976
ENSG00000170379.20	TCAF2	6.62852e-07	6.92793e-06	-1.52171	0.30606	5.14623	0.851387	0.00499073
ENSG00000253846.2	PCDHGA10	6.64233e-07	6.93828e-06	2.65955	0.534955	6.25811	2.60073	0.00809148
ENSG00000227855.3	DPY19L2P3	6.67266e-07	6.96586e-06	1.91293	0.384844	4.03232	1.21811	0.0381378
ENSG00000180481.11	GLIPR1L2	6.72401e-07	7.01535e-06	1.58769	0.319509	4.8368	0.869071	0.0345555
ENSG00000157827.20	FMNL2	6.78174e-07	7.07142e-06	0.88286	0.177727	7.77443	0.276071	0.000310761
ENSG00000251491.2	OR7E28P	6.78885e-07	7.07468e-06	2.47783	0.498828	3.79983	2.25841	0.0593166
ENSG00000138190.16	EXOC6	6.81338e-07	7.09608e-06	0.878	0.176781	7.94888	0.260072	0.000940282
ENSG00000205413.8	SAMD9	6.85081e-07	7.13087e-06	-1.50703	0.303498	7.14272	0.835567	0.00110226
ENSG00000111860.14	CEP85L	6.8911e-07	7.16861e-06	-1.37476	0.276924	5.16489	0.625616	0.00482424
ENSG00000170385.10	SLC30A1	6.91866e-07	7.19306e-06	0.858615	0.172981	8.505	0.213776	0.000255102
ENSG00000196240.4	OR2T2	6.92926e-07	7.19986e-06	-2.91444	0.587195	0.764075	2.47009	0.0574095
ENSG00000136848.17	DAB2IP	6.966e-07	7.23379e-06	1.64677	0.331856	6.00751	0.998023	0.00297172
ENSG00000156103.16	MMP16	7.0628e-07	7.33003e-06	1.68663	0.340073	4.39174	1.041	0.0100304
ENSG00000176903.4	PNMA1	7.12885e-07	7.39426e-06	0.865671	0.174607	8.14924	0.258793	0.000332091
ENSG00000177383.4	MAGEF1	7.2175e-07	7.48183e-06	0.866245	0.174808	8.11587	0.255006	0.000318414
ENSG00000174460.4	ZCCHC12	7.30409e-07	7.56718e-06	4.7421	0.9574	9.28891	8.28344	0.00167094
ENSG00000122035.6	RASL11A	7.40817e-07	7.67052e-06	-1.6963	0.342662	4.59754	1.06021	0.0147594
ENSG00000081181.8	ARG2	7.42528e-07	7.68376e-06	1.69362	0.342153	6.36798	1.05692	0.00123404
ENSG00000085733.16	CTTN	7.44352e-07	7.69815e-06	0.973975	0.196786	7.47021	0.349562	0.000248103
ENSG00000104951.16	IL4I1	7.46054e-07	7.71125e-06	-2.36796	0.478475	4.4941	2.06631	0.0654143
ENSG00000107485.17	GATA3	7.50651e-07	7.75425e-06	-1.61615	0.326641	5.68876	0.962634	0.00417633
ENSG00000008324.11	SS18L2	7.52817e-07	7.7721e-06	-0.949451	0.191916	6.96956	0.277782	0.000996589
ENSG00000119457.8	SLC46A2	7.57676e-07	7.81772e-06	-2.90022	0.586381	1.59082	3.01656	0.128
ENSG00000130720.13	FIBCD1	7.7989e-07	8.04224e-06	2.18207	0.441684	4.00243	1.75614	0.141629
ENSG00000260735.2	AC139256.1	7.80614e-07	8.04504e-06	-1.57514	0.318845	4.65948	0.915104	0.00923828
ENSG00000244026.6	FAM86DP	7.87671e-07	8.11306e-06	1.14464	0.231783	5.90328	0.470286	0.00345415
ENSG00000112697.16	TMEM30A	7.90747e-07	8.14002e-06	0.879102	0.178041	9.7179	0.229453	5.75157e-05
ENSG00000176208.9	ATAD5	7.98755e-07	8.21768e-06	-1.68765	0.341929	4.58556	1.05097	0.0128817
ENSG00000128438.10	TBC1D27P	8.02935e-07	8.25591e-06	-2.96124	0.600092	1.58739	2.68553	0.168269
ENSG00000132294.15	EFR3A	8.09803e-07	8.3217e-06	0.912505	0.18498	7.25442	0.252503	0.000169457
ENSG00000170293.9	CMTM8	8.12826e-07	8.34793e-06	1.05112	0.213111	6.31939	0.362731	0.00236123
ENSG00000188452.14	CERKL	8.15888e-07	8.37453e-06	-3.66431	0.743036	3.33567	4.95665	0.164912
ENSG00000164124.10	TMEM144	8.17541e-07	8.38665e-06	1.34125	0.271997	5.20995	0.625594	0.00225201
ENSG00000095739.11	BAMBI	8.41961e-07	8.63217e-06	-1.80945	0.367373	4.70109	1.2094	0.0195985
ENSG00000128581.15	IFT22	8.43615e-07	8.64413e-06	0.897281	0.182189	7.45998	0.278318	0.000761074
ENSG00000133574.10	GIMAP4	8.51738e-07	8.72233e-06	-1.44369	0.293247	7.28007	0.770052	0.000520908
ENSG00000265118.5	AC134669.1	8.55595e-07	8.75678e-06	-3.63362	0.738205	2.46944	4.87855	0.389482
ENSG00000216490.4	IFI30	8.6735e-07	8.87197e-06	-1.48161	0.301167	8.74525	0.811329	0.00023106
ENSG00000139644.13	TMBIM6	8.75633e-07	8.93609e-06	0.863611	0.175613	9.47503	0.221143	1.61872e-05
ENSG00000184678.10	HIST2H2BE	8.75416e-07	8.93609e-06	1.0231	0.208041	7.22432	0.386937	0.000829639
ENSG00000227191.8	TRGC2	8.75223e-07	8.93609e-06	-3.49303	0.710282	4.602	4.51034	0.0525481
ENSG00000281550.1	AC135068.9	8.74527e-07	8.93609e-06	-4.17915	0.849774	2.37904	6.45617	0.146315
ENSG00000092964.18	DPYSL2	8.80392e-07	8.97949e-06	-1.07588	0.218825	6.12818	0.384978	0.000256114
ENSG00000184702.20	2020-09-05	8.83581e-07	9.00684e-06	1.66735	0.339171	5.77464	1.02787	0.00812433
ENSG00000184867.14	ARMCX2	8.85352e-07	9.01971e-06	1.24841	0.253972	7.2733	0.576262	0.00132256
ENSG00000158402.20	CDC25C	8.87989e-07	9.04138e-06	-3.2062	0.652335	3.13106	3.80113	0.0701418
ENSG00000099331.13	MYO9B	8.89034e-07	9.04165e-06	-1.28498	0.261454	5.96323	0.610564	0.00301914
ENSG00000112394.17	SLC16A10	8.888e-07	9.04165e-06	1.51041	0.30732	4.84983	0.831014	0.0169596
ENSG00000141194.6	OR4D1	8.92826e-07	9.06757e-06	-2.89834	0.589826	1.95666	3.10654	0.059082
ENSG00000197249.13	SERPINA1	8.93115e-07	9.06757e-06	1.35963	0.276694	10.8371	0.683632	2.34059e-05
ENSG00000255987.1	TOMM20P2	8.92336e-07	9.06757e-06	-2.87118	0.584284	1.46107	2.8558	0.107307
ENSG00000102908.21	NFAT5	8.97898e-07	9.11091e-06	0.867631	0.176607	7.88911	0.254996	0.000319289
ENSG00000150471.16	ADGRL3	8.99543e-07	9.12204e-06	-2.79629	0.569227	3.67815	2.89205	0.0847696
ENSG00000236397.3	DDX11L2	9.00022e-07	9.12204e-06	-3.30079	0.671941	2.7219	4.0298	0.17663
ENSG00000158186.13	MRAS	9.02523e-07	9.14216e-06	1.01734	0.207123	6.44964	0.338157	0.00104297
ENSG00000173926.6	MARCH3	9.03981e-07	9.15171e-06	-1.66769	0.33955	4.49274	0.905659	0.0234221
ENSG00000005486.17	RHBDD2	9.0464e-07	9.15317e-06	1.53001	0.311527	8.27748	0.865922	0.000529218
ENSG00000129354.11	AP1M2	9.09307e-07	9.19514e-06	1.7931	0.36517	7.21287	1.18944	0.00217133
ENSG00000164626.9	KCNK5	9.11001e-07	9.20702e-06	1.5149	0.308536	7.56581	0.84902	0.000834576
ENSG00000170390.16	DCLK2	9.19608e-07	9.28872e-06	1.36694	0.278507	5.3138	0.637462	0.0206128
ENSG00000124875.10	CXCL6	9.81842e-07	9.91169e-06	-2.80348	0.572695	1.00732	2.84761	0.0318077
ENSG00000174136.12	RGMB	9.86312e-07	9.95116e-06	1.10964	0.226719	5.95681	0.401921	0.000542331
ENSG00000165490.13	DDIAS	9.96806e-07	1.00513e-05	-2.34471	0.479268	3.2862	2.03756	0.0485046
ENSG00000159189.12	C1QC	9.99105e-07	1.00688e-05	-2.0108	0.411054	7.43271	1.49862	0.000823576
ENSG00000177721.4	ANXA2R	1.00835e-06	1.01561e-05	-2.68311	0.548694	5.41541	2.66878	0.0145435
ENSG00000184058.14	TBX1	1.01942e-06	1.02618e-05	-2.88625	0.590494	2.36934	3.08885	0.154091
ENSG00000070087.14	PFN2	1.02129e-06	1.02749e-05	1.08566	0.222131	7.75049	0.437056	0.000296941
ENSG00000225720.6	AL031846.1	1.02245e-06	1.02807e-05	-2.85591	0.584357	1.46746	2.99421	0.108209
ENSG00000166833.21	NAV2	1.02644e-06	1.03091e-05	1.21657	0.248965	7.17355	0.548862	0.00711748
ENSG00000167642.13	SPINT2	1.02616e-06	1.03091e-05	1.45197	0.297136	9.21073	0.781815	8.29513e-05
ENSG00000152413.14	HOMER1	1.02703e-06	1.03092e-05	1.74787	0.357702	5.24382	1.13296	0.00514391
ENSG00000007516.13	BAIAP3	1.02876e-06	1.03208e-05	2.51687	0.515113	4.11732	2.34927	0.0559609
ENSG00000138755.5	CXCL9	1.0313e-06	1.0338e-05	-3.54088	0.724763	7.37036	4.65003	0.00286433
ENSG00000197860.10	SGTB	1.03164e-06	1.0338e-05	-1.21948	0.249611	5.96601	0.551546	0.00258699
ENSG00000138771.16	SHROOM3	1.04028e-06	1.04187e-05	1.50071	0.30728	4.74453	0.73085	0.00435791
ENSG00000137177.20	KIF13A	1.05067e-06	1.05167e-05	0.847377	0.173575	8.3773	0.224796	0.000430965
ENSG00000176533.13	GNG7	1.06633e-06	1.06675e-05	-1.04536	0.214257	6.26497	0.384514	0.0013506
ENSG00000112984.12	KIF20A	1.07648e-06	1.07569e-05	-1.77537	0.36402	4.25813	1.17001	0.0195559
ENSG00000184730.11	APOBR	1.07643e-06	1.07569e-05	-2.21348	0.453849	5.62912	1.8187	0.00612417
ENSG00000237172.4	B3GNT9	1.08151e-06	1.08011e-05	1.29475	0.265524	7.64503	0.622333	0.000635802
ENSG00000221968.9	FADS3	1.12711e-06	1.12502e-05	-1.33547	0.274334	5.26515	0.64142	0.0104891
ENSG00000119950.21	MXI1	1.1295e-06	1.12677e-05	0.901688	0.185242	8.01766	0.3021	0.000509399
ENSG00000185215.9	TNFAIP2	1.13059e-06	1.12722e-05	-1.65244	0.339489	7.18111	1.01461	0.00332886
ENSG00000113231.13	PDE8B	1.13271e-06	1.1287e-05	2.63494	0.541382	8.55078	2.57991	0.00107688
ENSG00000270765.5	GAS2L2	1.15326e-06	1.14853e-05	3.19336	0.656596	2.90767	3.79069	0.17064
ENSG00000181904.9	C5orf24	1.16151e-06	1.1561e-05	0.874228	0.179805	7.61228	0.274308	0.000500927
ENSG00000008516.17	MMP25	1.16908e-06	1.16299e-05	-2.18919	0.450375	3.20856	1.447	0.0300581
ENSG00000102034.16	ELF4	1.16984e-06	1.16309e-05	-1.56368	0.321699	6.88539	0.909167	0.00150391
ENSG00000124256.15	ZBP1	1.20225e-06	1.19464e-05	-2.8217	0.581163	4.57865	2.96223	0.0870163
ENSG00000173698.18	ADGRG2	1.21976e-06	1.21069e-05	-1.8852	0.38851	6.07623	1.32264	0.00463573
ENSG00000185090.14	MANEAL	1.21919e-06	1.21069e-05	1.75569	0.361813	6.03641	1.14715	0.00500612
ENSG00000070193.4	FGF10	1.23758e-06	1.227e-05	-3.30307	0.681113	1.53937	4.06156	0.117354
ENSG00000163584.18	RPL22L1	1.23693e-06	1.227e-05	-1.20141	0.247733	7.34971	0.537325	0.00104721
ENSG00000175606.11	TMEM70	1.23855e-06	1.22728e-05	-1.10938	0.228767	5.95099	0.419817	0.00256582
ENSG00000174799.10	CEP135	1.25302e-06	1.24092e-05	-1.27193	0.262412	5.37003	0.53693	0.00375818
ENSG00000080644.16	CHRNA3	1.26478e-06	1.25187e-05	-2.70528	0.558341	1.52485	2.41035	0.0402193
ENSG00000147003.7	CLTRN	1.26853e-06	1.25488e-05	1.30916	0.270229	5.29472	0.635791	0.00755966
ENSG00000133142.17	TCEAL4	1.28108e-06	1.26593e-05	0.912351	0.188399	8.17127	0.310094	0.000289364
ENSG00000157240.3	FZD1	1.28112e-06	1.26593e-05	1.6176	0.334031	8.85499	0.974791	0.000176068
ENSG00000168405.17	CMAHP	1.29564e-06	1.27957e-05	-1.37358	0.283773	6.01125	0.703037	0.00366232
ENSG00000111962.8	UST	1.29839e-06	1.28085e-05	1.16456	0.240612	5.77034	0.505377	0.000963839
ENSG00000169245.6	CXCL10	1.29821e-06	1.28085e-05	-3.01347	0.622614	5.95445	3.38394	0.00948411
ENSG00000161682.14	FAM171A2	1.31153e-06	1.2931e-05	2.77876	0.574362	3.72384	2.87796	0.0562525
ENSG00000130363.11	RSPH3	1.31556e-06	1.29635e-05	1.09835	0.227054	5.97022	0.374336	0.00162817
ENSG00000136802.11	LRRC8A	1.3394e-06	1.31887e-05	0.85352	0.176573	7.9486	0.255416	0.000754518
ENSG00000183023.18	SLC8A1	1.3399e-06	1.31887e-05	-1.78571	0.369427	4.99512	1.18905	0.010746
ENSG00000137494.13	ANKRD42	1.35464e-06	1.33264e-05	0.951899	0.197017	6.83392	0.27658	0.0026347
ENSG00000272325.2	NUDT3	1.35577e-06	1.33301e-05	0.84796	0.17551	9.45126	0.218254	9.90735e-05
ENSG00000027644.5	INSRR	1.35886e-06	1.33479e-05	-2.85498	0.590976	0.73434	2.29538	0.0668389
ENSG00000169031.19	COL4A3	1.35908e-06	1.33479e-05	1.54264	0.319327	4.90434	0.887641	0.016091
ENSG00000118495.19	PLAGL1	1.36792e-06	1.34273e-05	-1.357	0.280975	5.54448	0.686954	0.00888882
ENSG00000211721.2	TRBV6-5	1.36908e-06	1.34313e-05	-2.68163	0.555266	3.19822	2.6827	0.074959
ENSG00000109743.11	BST1	1.37948e-06	1.35183e-05	-1.5108	0.312928	4.75226	0.719017	0.0140654
ENSG00000188056.11	TREML4	1.37909e-06	1.35183e-05	-2.91521	0.603813	1.50929	3.17089	0.109323
ENSG00000148204.12	CRB2	1.38469e-06	1.35618e-05	-2.43514	0.504462	2.86218	2.02712	0.0948278
ENSG00000146054.18	TRIM7	1.41143e-06	1.38161e-05	1.84008	0.381492	5.82143	1.26394	0.019859
ENSG00000165304.8	MELK	1.42542e-06	1.39454e-05	-2.59014	0.537215	4.95303	2.50489	0.0209888
ENSG00000109956.13	B3GAT1	1.43077e-06	1.39901e-05	1.57448	0.326609	6.75561	0.925656	0.00353326
ENSG00000165480.16	SKA3	1.4325e-06	1.39992e-05	-2.36684	0.491002	3.30346	2.09183	0.0693161
ENSG00000277957.1	SENP3-EIF4A1	1.43843e-06	1.40494e-05	-3.79143	0.786669	1.20257	4.56914	0.775286
ENSG00000204161.14	TMEM273	1.44975e-06	1.41522e-05	-1.57973	0.327879	6.38838	0.932109	0.00437477
ENSG00000167550.11	RHEBL1	1.46795e-06	1.4322e-05	-2.08287	0.432531	3.60352	1.49097	0.0640728
ENSG00000071539.14	TRIP13	1.47001e-06	1.43263e-05	-2.19679	0.456213	3.09147	1.73705	0.0211931
ENSG00000231445.1	TIMM8AP1	1.46972e-06	1.43263e-05	2.22009	0.461049	3.28896	1.51256	0.069579
ENSG00000123700.4	KCNJ2	1.4793e-06	1.4409e-05	1.96415	0.408006	7.23502	1.44156	0.00095394
ENSG00000163606.11	CD200R1	1.491e-06	1.4515e-05	-2.83878	0.589883	4.10851	3.01177	0.0331233
ENSG00000123342.16	MMP19	1.52864e-06	1.48732e-05	-2.05582	0.427631	5.34726	1.58037	0.0088103
ENSG00000137841.12	PLCB2	1.52981e-06	1.48764e-05	-2.48645	0.517223	4.13702	2.31182	0.0182963
ENSG00000144199.11	FAHD2B	1.5329e-06	1.48915e-05	-1.60399	0.333686	4.54929	0.841871	0.0213288
ENSG00000171723.15	GPHN	1.53304e-06	1.48915e-05	1.17754	0.244969	5.70583	0.486245	0.0073527
ENSG00000160588.10	MPZL3	1.54015e-06	1.49524e-05	1.01198	0.210568	6.34744	0.30918	0.000783725
ENSG00000147119.3	CHST7	1.54236e-06	1.49657e-05	1.49823	0.311763	6.07988	0.839516	0.00315611
ENSG00000167778.9	SPRYD3	1.54739e-06	1.49989e-05	0.877163	0.182551	7.39988	0.281679	0.000243898
ENSG00000182481.9	KPNA2	1.54747e-06	1.49989e-05	-0.958619	0.199504	6.67554	0.342353	0.000703763
ENSG00000144455.14	SUMF1	1.55194e-06	1.5034e-05	0.858433	0.178675	7.6864	0.218367	0.000291882
ENSG00000153896.18	ZNF599	1.55764e-06	1.5081e-05	1.03801	0.216085	6.29386	0.366017	0.00451531
ENSG00000116833.14	NR5A2	1.56177e-06	1.51062e-05	-1.78207	0.371021	4.27846	1.18807	0.0135822
ENSG00000151229.13	SLC2A13	1.56194e-06	1.51062e-05	1.18961	0.247673	5.59588	0.501696	0.00302651
ENSG00000177359.20	AC024940.2	1.5751e-06	1.52251e-05	-4.54415	0.94641	3.53863	7.72635	0.175176
ENSG00000278535.5	DHRS11	1.58937e-06	1.53547e-05	1.313	0.273561	5.65816	0.645182	0.00290033
ENSG00000107736.20	CDH23	1.59451e-06	1.53959e-05	-1.49306	0.311118	4.90631	0.795143	0.0291961
ENSG00000068323.17	TFE3	1.59909e-06	1.54318e-05	0.898237	0.187194	7.14632	0.257726	0.00026152
ENSG00000121211.7	MND1	1.62074e-06	1.56322e-05	-1.7389	0.362593	4.61191	1.13211	0.0178647
ENSG00000140320.12	BAHD1	1.62166e-06	1.56326e-05	0.839116	0.174975	8.12734	0.262342	0.000531056
ENSG00000139626.16	ITGB7	1.63929e-06	1.57939e-05	-1.38613	0.28917	5.83799	0.719528	0.00186224
ENSG00000141013.17	GAS8	1.64547e-06	1.58449e-05	1.26981	0.264946	5.33438	0.567667	0.004002
ENSG00000164949.8	GEM	1.65866e-06	1.59632e-05	-1.63833	0.341952	5.94818	1.00544	0.00169663
ENSG00000198743.7	SLC5A3	1.65959e-06	1.59635e-05	1.6728	0.349155	9.17617	1.0482	0.000185631
ENSG00000250884.1	OR7E85P	1.67071e-06	1.60618e-05	2.7609	0.576429	1.16474	2.83127	0.0554718
ENSG00000076928.17	ARHGEF1	1.67402e-06	1.60849e-05	-1.74666	0.364703	6.31186	1.14302	0.00311587
ENSG00000184357.4	HIST1H1B	1.70337e-06	1.63581e-05	-3.42569	0.715807	1.62765	4.39843	0.0939726
ENSG00000160223.17	ICOSLG	1.72871e-06	1.65924e-05	-1.51739	0.31726	5.18862	0.863253	0.0167479
ENSG00000229391.7	HLA-DRB6	1.73623e-06	1.66556e-05	-2.83715	0.593306	1.35791	2.75208	0.123078
ENSG00000176788.9	BASP1	1.7386e-06	1.66693e-05	-1.12272	0.234797	8.13254	0.472648	0.000312631
ENSG00000184925.12	LCN12	1.74539e-06	1.67254e-05	2.90037	0.606662	5.76032	3.15458	0.0138383
ENSG00000160613.12	PCSK7	1.75078e-06	1.6768e-05	-1.0013	0.209466	6.40796	0.376002	0.00125877
ENSG00000122203.15	KIAA1191	1.75635e-06	1.68123e-05	0.863913	0.18075	7.51566	0.216875	0.000189085
ENSG00000125931.11	CITED1	1.76132e-06	1.68507e-05	4.39408	0.919448	7.01889	7.24196	0.0210429
ENSG00000109466.14	KLHL2	1.78178e-06	1.70373e-05	0.845502	0.177005	7.87971	0.248295	0.000594413
ENSG00000171401.15	KRT13	1.78773e-06	1.7085e-05	-3.63246	0.760558	3.27553	4.95066	0.251488
ENSG00000149575.5	SCN2B	1.79258e-06	1.71221e-05	1.86967	0.391512	5.80987	1.31164	0.00467133
ENSG00000173221.14	GLRX	1.80408e-06	1.72227e-05	-0.857036	0.179513	7.64573	0.239955	0.000610945
ENSG00000114942.14	EEF1B2	1.82988e-06	1.74596e-05	-1.01264	0.212233	9.21193	0.38494	4.54238e-05
ENSG00000167207.13	NOD2	1.83183e-06	1.74688e-05	-2.19406	0.459861	3.1699	1.57317	0.0443358
ENSG00000119865.8	CNRIP1	1.86551e-06	1.77746e-05	-1.19561	0.250784	6.17658	0.536839	0.00276996
ENSG00000169896.17	ITGAM	1.86589e-06	1.77746e-05	-1.74479	0.365981	4.09458	1.03321	0.0120512
ENSG00000088367.22	EPB41L1	1.8701e-06	1.7805e-05	1.32583	0.278128	6.40921	0.660184	0.00347634
ENSG00000119326.15	CTNNAL1	1.87662e-06	1.78576e-05	1.28505	0.269613	7.82187	0.620244	0.000557926
ENSG00000197165.11	SULT1A2	1.89108e-06	1.79856e-05	2.22505	0.466984	4.75773	1.85985	0.0206676
ENSG00000198576.4	ARC	1.90983e-06	1.81541e-05	2.87507	0.60366	3.74491	3.10591	0.159755
ENSG00000175197.12	DDIT3	1.96658e-06	1.86836e-05	1.26431	0.265788	7.64228	0.601008	0.00072568
ENSG00000235217.6	TSPY26P	1.97605e-06	1.87634e-05	1.08486	0.228109	5.95605	0.398034	0.00208253
ENSG00000110446.11	SLC15A3	1.98322e-06	1.88215e-05	-1.81436	0.381558	6.16723	1.23794	0.00624425
ENSG00000203778.8	FAM229B	1.98713e-06	1.88486e-05	1.06445	0.223872	7.37425	0.426114	0.00269654
ENSG00000135111.16	TBX3	1.99273e-06	1.88814e-05	1.06628	0.224284	8.22392	0.427606	0.000342307
ENSG00000205084.11	TMEM231	1.992e-06	1.88814e-05	1.11539	0.23461	5.80777	0.400492	0.00128487
ENSG00000128886.12	ELL3	1.99996e-06	1.89399e-05	-2.20263	0.463377	5.21951	1.82481	0.0157832
ENSG00000069974.16	RAB27A	2.00279e-06	1.89565e-05	0.85073	0.178983	7.65947	0.245751	0.000283466
ENSG00000138606.19	SHF	2.0046e-06	1.89636e-05	1.41339	0.297371	5.52414	0.751421	0.00680117
ENSG00000282639.1	IGHV3-64D	2.01333e-06	1.9036e-05	-4.57323	0.962364	2.26486	7.86766	0.0814825
ENSG00000050327.15	ARHGEF5	2.01569e-06	1.90481e-05	0.956985	0.201392	6.69667	0.34021	0.0032177
ENSG00000173281.5	PPP1R3B	2.02802e-06	1.91544e-05	1.09253	0.229976	8.27296	0.449092	0.000243737
ENSG00000135424.16	ITGA7	2.03986e-06	1.9256e-05	1.81199	0.381516	5.14447	1.23548	0.0107719
ENSG00000129566.13	TEP1	2.09208e-06	1.97385e-05	-0.911713	0.192169	7.1238	0.291631	0.00454115
ENSG00000123838.11	C4BPA	2.10111e-06	1.98132e-05	-2.62489	0.553372	2.6439	2.5944	0.0821524
ENSG00000134215.16	VAV3	2.13645e-06	2.01358e-05	0.923213	0.194768	6.84156	0.305324	0.000629482
ENSG00000141425.18	RPRD1A	2.14186e-06	2.0176e-05	0.869707	0.1835	7.3468	0.259926	0.000313006
ENSG00000145687.16	SSBP2	2.14476e-06	2.01819e-05	1.35035	0.284928	7.62891	0.686923	0.00090635
ENSG00000242498.8	ARPIN	2.14418e-06	2.01819e-05	0.95683	0.201891	6.6289	0.324929	0.00168587
ENSG00000160007.18	ARHGAP35	2.15915e-06	2.03065e-05	0.914699	0.193059	6.89479	0.288864	0.000312978
ENSG00000121797.10	CCRL2	2.20814e-06	2.07563e-05	-1.50108	0.317126	4.68856	0.727435	0.0127257
ENSG00000071967.12	CYBRD1	2.22715e-06	2.09239e-05	1.09922	0.232314	7.92829	0.455569	7.67401e-05
ENSG00000211818.1	TRAV39	2.251e-06	2.11368e-05	-3.31051	0.699973	2.02641	4.1331	0.0423747
ENSG00000185825.16	BCAP31	2.27502e-06	2.1351e-05	0.817215	0.172871	8.73434	0.213033	0.000377638
ENSG00000234465.11	PINLYP	2.29187e-06	2.14978e-05	1.06667	0.22571	6.04797	0.406031	0.00406428
ENSG00000204228.4	HSD17B8	2.30977e-06	2.16543e-05	0.906803	0.191947	6.99445	0.297947	0.0015947
ENSG00000164308.16	ERAP2	2.31598e-06	2.1701e-05	-3.01843	0.638997	6.38807	3.43818	0.0126025
ENSG00000197375.12	SLC22A5	2.32437e-06	2.17682e-05	1.14444	0.242315	5.70119	0.385662	0.00381247
ENSG00000112186.12	CAP2	2.34603e-06	2.19478e-05	1.22362	0.259183	5.41564	0.522976	0.00342051
ENSG00000165476.14	REEP3	2.34514e-06	2.19478e-05	0.831812	0.176188	7.96754	0.234938	0.000555991
ENSG00000165359.15	INTS6L	2.34851e-06	2.19594e-05	-1.08301	0.229409	6.4804	0.442758	0.00729077
ENSG00000175029.17	CTBP2	2.34977e-06	2.19597e-05	1.00475	0.212838	6.28336	0.356504	0.00060089
ENSG00000184903.9	IMMP2L	2.37967e-06	2.22274e-05	0.979839	0.207673	6.53231	0.287853	0.00449302
ENSG00000135604.9	STX11	2.42239e-06	2.26145e-05	-1.11243	0.235957	5.81933	0.378972	0.00355239
ENSG00000089127.13	OAS1	2.4496e-06	2.28565e-05	-1.34149	0.284681	6.56695	0.679987	0.00257282
ENSG00000141198.16	TOM1L1	2.45187e-06	2.28656e-05	0.991946	0.210511	6.36894	0.350746	0.00156333
ENSG00000129250.12	KIF1C	2.48348e-06	2.31483e-05	0.965701	0.205055	6.88756	0.352488	0.00163305
ENSG00000186369.10	LINC00643	2.51214e-06	2.34031e-05	-2.74461	0.583074	0.994739	2.69714	0.0608398
ENSG00000271550.1	BNIP3P11	2.54341e-06	2.3682e-05	-2.54356	0.540651	2.39848	2.41656	0.111547
ENSG00000089006.16	SNX5	2.55022e-06	2.37329e-05	0.812208	0.17266	8.7258	0.192484	0.000196853
ENSG00000130988.13	RGN	2.55978e-06	2.38094e-05	1.84807	0.39293	6.73834	1.29181	0.00605555
ENSG00000204267.14	TAP2	2.60887e-06	2.42533e-05	-1.24405	0.264723	6.38095	0.585633	0.0210306
ENSG00000169203.16	NPIPB12	2.61034e-06	2.42543e-05	-1.2126	0.258037	5.54563	0.462719	0.0123673
ENSG00000150625.16	GPM6A	2.61307e-06	2.42669e-05	1.63073	0.347031	4.66415	1.00632	0.00171134
ENSG00000147647.13	DPYS	2.64814e-06	2.45669e-05	-2.79035	0.594149	0.702028	2.29522	0.0744577
ENSG00000164062.13	APEH	2.64682e-06	2.45669e-05	0.835729	0.177948	7.79627	0.239239	0.000708757
ENSG00000164930.12	FZD6	2.6572e-06	2.46381e-05	1.10583	0.235499	8.09441	0.462925	0.000356979
ENSG00000133657.15	ATP13A3	2.66973e-06	2.47414e-05	0.902763	0.192293	8.7215	0.308554	0.000859297
ENSG00000123095.6	BHLHE41	2.67943e-06	2.48053e-05	1.14758	0.244479	6.58077	0.498639	0.00137845
ENSG00000277149.5	TYW1B	2.67849e-06	2.48053e-05	-1.71868	0.366139	4.098	1.05513	0.0128494
ENSG00000211779.3	TRAV5	2.68437e-06	2.48381e-05	-3.2334	0.688896	2.45476	3.95875	0.109303
ENSG00000211772.11	TRBC2	2.73449e-06	2.52887e-05	-5.31347	1.13298	3.77989	10.695	0.0466986
ENSG00000166902.5	MRPL16	2.75109e-06	2.54289e-05	-1.02746	0.21914	6.58974	0.399957	0.000992544
ENSG00000135476.11	ESPL1	2.766e-06	2.55535e-05	-2.67999	0.571734	3.06176	2.72149	0.142167
ENSG00000132321.17	IQCA1	2.7714e-06	2.55901e-05	1.55416	0.331585	7.34419	0.91528	0.00340057
ENSG00000121270.15	ABCC11	2.78937e-06	2.57314e-05	4.20434	0.89726	4.88851	6.69918	0.159669
ENSG00000230006.7	ANKRD36BP2	2.78962e-06	2.57314e-05	-4.07223	0.86907	4.03028	6.28481	0.0404287
ENSG00000225079.2	FTH1P22	2.79125e-06	2.57331e-05	-2.68191	0.572372	2.4369	2.72598	0.125107
ENSG00000110911.15	SLC11A2	2.81622e-06	2.59499e-05	0.856658	0.182899	7.41659	0.273606	0.000802559
ENSG00000163918.10	RFC4	2.86374e-06	2.63741e-05	-1.18313	0.252787	5.61095	0.530836	0.00423594
ENSG00000276410.3	HIST1H2BB	2.86986e-06	2.64167e-05	-2.77383	0.592709	0.693769	2.14788	0.069742
ENSG00000172292.14	CERS6	2.88763e-06	2.65665e-05	0.892869	0.190839	9.14669	0.302381	0.000111447
ENSG00000053254.15	FOXN3	2.89697e-06	2.66386e-05	-1.22042	0.260885	5.36548	0.552558	0.00136854
ENSG00000169439.12	SDC2	2.91906e-06	2.68279e-05	1.7794	0.380504	8.21208	1.20126	0.000487433
ENSG00000204084.13	INPP5B	2.94628e-06	2.70639e-05	-0.926999	0.198308	7.16771	0.326093	0.00131772
ENSG00000055211.14	GINM1	2.95526e-06	2.71325e-05	0.807368	0.172739	8.61019	0.238205	0.00020832
ENSG00000158497.3	HMHB1	2.96089e-06	2.71701e-05	-2.72921	0.583973	0.671456	2.18333	0.0428714
ENSG00000133321.11	RARRES3	2.9634e-06	2.71791e-05	-1.15723	0.247623	8.27473	0.508253	0.000331645
ENSG00000170425.3	ADORA2B	2.98121e-06	2.73283e-05	-1.99683	0.427393	4.09678	1.51351	0.0632388
ENSG00000101447.15	FAM83D	3.00611e-06	2.75423e-05	-1.51254	0.323857	4.70803	0.868569	0.0174372
ENSG00000120949.15	TNFRSF8	3.00962e-06	2.75602e-05	-2.0572	0.4405	4.10988	1.60678	0.0532013
ENSG00000122642.11	FKBP9	3.04378e-06	2.78586e-05	0.882087	0.188971	7.10703	0.281211	0.0011597
ENSG00000181544.15	FANCB	3.07331e-06	2.81145e-05	-1.87834	0.40257	4.01811	1.28334	0.070864
ENSG00000153294.11	ADGRF4	3.11226e-06	2.84561e-05	-4.46985	0.958523	3.29777	7.59157	0.081356
ENSG00000188389.11	PDCD1	3.12651e-06	2.85717e-05	-3.93427	0.843842	2.78839	5.88196	0.586252
ENSG00000072864.15	NDE1	3.21565e-06	2.93711e-05	-1.31597	0.282606	5.05231	0.616431	0.00208357
ENSG00000130396.20	AFDN	3.2173e-06	2.93711e-05	1.33878	0.287512	7.07801	0.681566	0.00130103
ENSG00000166741.7	NNMT	3.22218e-06	2.94006e-05	-2.6644	0.572236	6.40282	2.69963	0.00458111
ENSG00000177602.5	HASPIN	3.23677e-06	2.95185e-05	-3.76665	0.809128	3.70128	5.39587	0.079043
ENSG00000259803.7	SLC22A31	3.29074e-06	2.99952e-05	2.40374	0.516735	5.13915	2.19836	0.0107901
ENSG00000134201.12	GSTM5	3.30131e-06	3.00762e-05	-1.80766	0.388651	3.94121	1.19754	0.0313336
ENSG00000023892.11	DEF6	3.33974e-06	3.04107e-05	-1.78042	0.38299	5.109	1.20648	0.00309189
ENSG00000110700.7	RPS13	3.3567e-06	3.05494e-05	-0.881571	0.189679	10.4629	0.26926	3.22339e-05
ENSG00000106049.9	HIBADH	3.35946e-06	3.05589e-05	0.90253	0.194196	7.68357	0.310071	0.000316877
ENSG00000111261.14	MANSC1	3.38439e-06	3.07698e-05	0.983657	0.211721	6.33972	0.322615	0.00169644
ENSG00000178234.13	GALNT11	3.41571e-06	3.10387e-05	0.934259	0.201171	6.60978	0.288913	0.000364898
ENSG00000135185.12	TMEM243	3.42513e-06	3.11084e-05	0.910949	0.196176	7.68453	0.31603	0.00025443
ENSG00000175643.10	RMI2	3.43083e-06	3.11442e-05	-1.24011	0.267082	6.60798	0.585706	0.00145428
ENSG00000121807.5	CCR2	3.45089e-06	3.13103e-05	-2.22427	0.479164	5.77454	1.88449	0.0117932
ENSG00000038427.16	VCAN	3.47676e-06	3.15289e-05	-2.37108	0.51096	7.04516	2.14185	0.00571275
ENSG00000183837.9	PNMA3	3.47985e-06	3.15408e-05	-2.37795	0.51246	3.24881	1.87216	0.187117
ENSG00000039068.19	CDH1	3.51262e-06	3.18122e-05	0.825138	0.177896	9.7051	0.252803	5.53633e-05
ENSG00000167081.17	PBX3	3.51337e-06	3.18122e-05	1.32094	0.284791	7.24326	0.664922	0.000512012
ENSG00000137831.15	UACA	3.52095e-06	3.18645e-05	1.67261	0.360646	7.11498	1.06616	0.0035119
ENSG00000227825.4	SLC9A7P1	3.52649e-06	3.18984e-05	1.70604	0.367879	4.1712	1.10923	0.0235074
ENSG00000185100.10	ADSSL1	3.58112e-06	3.2376e-05	1.29837	0.280164	6.00325	0.642696	0.00717461
ENSG00000178761.15	FAM219B	3.58854e-06	3.24266e-05	0.964853	0.208216	6.41	0.280168	0.000723003
ENSG00000054523.17	KIF1B	3.60539e-06	3.25528e-05	0.82341	0.17773	7.78895	0.241695	0.000448247
ENSG00000114423.21	CBLB	3.60617e-06	3.25528e-05	-0.999272	0.215691	7.46396	0.380757	0.00219454
ENSG00000166707.11	ZCCHC18	3.63481e-06	3.27946e-05	-2.98968	0.645546	3.27648	3.40889	0.133649
ENSG00000215788.10	TNFRSF25	3.65544e-06	3.29497e-05	-1.6489	0.356128	4.34205	0.927708	0.0307966
ENSG00000229101.1	ELOCP20	3.65571e-06	3.29497e-05	2.76075	0.596267	0.687228	2.19262	0.0799706
ENSG00000166482.11	MFAP4	3.66863e-06	3.30493e-05	-1.65524	0.357556	7.07314	1.04517	0.00150211
ENSG00000172345.14	STARD5	3.68277e-06	3.31599e-05	-1.43314	0.309632	5.09027	0.783573	0.00695715
ENSG00000144730.18	IL17RD	3.68509e-06	3.31639e-05	1.35519	0.292798	4.95826	0.655073	0.00715791
ENSG00000173020.11	GRK2	3.72305e-06	3.34885e-05	-0.962315	0.208011	6.66891	0.353389	0.00167716
ENSG00000130035.7	GALNT8	3.76046e-06	3.3808e-05	-2.64559	0.572119	2.39998	2.59312	0.199325
ENSG00000172992.12	DCAKD	3.78554e-06	3.40162e-05	0.840242	0.181759	7.48489	0.259483	0.000704428
ENSG00000078399.18	HOXA9	3.8157e-06	3.42699e-05	-2.72848	0.590429	1.06682	2.27493	0.0880553
ENSG00000119977.21	TCTN3	3.8461e-06	3.4508e-05	0.805335	0.174333	8.17053	0.225187	0.000207363
ENSG00000254030.1	IGLC5	3.84586e-06	3.4508e-05	-3.44295	0.745301	1.33456	4.52713	0.0893838
ENSG00000153789.13	FAM92B	3.85669e-06	3.45855e-05	-2.81469	0.609378	2.18934	3.02589	0.124152
ENSG00000135363.12	LMO2	3.86825e-06	3.46716e-05	-1.60122	0.346709	7.23506	0.979324	0.00104856
ENSG00000132274.16	TRIM22	3.87857e-06	3.47465e-05	-1.24902	0.27048	7.52293	0.595924	0.000701234
ENSG00000130812.10	ANGPTL6	3.88479e-06	3.47848e-05	-2.42969	0.526196	2.93906	1.81564	0.164751
ENSG00000229106.1	BTBD6P1	3.91115e-06	3.50032e-05	-2.81977	0.610863	1.62653	3.03787	0.0802918
ENSG00000002549.12	LAP3	3.94059e-06	3.52488e-05	-1.1349	0.245943	7.77211	0.492195	0.000197446
ENSG00000170214.5	ADRA1B	4.00135e-06	3.57742e-05	2.47739	0.537242	3.41068	2.34625	0.0136346
ENSG00000104611.12	SH2D4A	4.01164e-06	3.58483e-05	1.21425	0.26335	6.80068	0.563673	0.00118961
ENSG00000135929.9	CYP27A1	4.10096e-06	3.6628e-05	-1.42635	0.309659	6.11615	0.778216	0.00332108
ENSG00000131469.14	RPL27	4.11834e-06	3.67646e-05	-0.894298	0.194188	10.6717	0.274999	2.90895e-05
ENSG00000239713.9	APOBEC3G	4.13439e-06	3.68894e-05	-0.866359	0.188154	7.12684	0.274307	0.000783793
ENSG00000114853.14	ZBTB47	4.15663e-06	3.70692e-05	1.3688	0.297346	6.88933	0.716926	0.0019423
ENSG00000204936.10	CD177	4.15995e-06	3.70802e-05	-4.64369	1.00879	2.94517	8.25144	0.14219
ENSG00000138735.16	PDE5A	4.17614e-06	3.72058e-05	1.91935	0.417032	6.76791	1.40979	0.00163401
ENSG00000164654.16	MIOS	4.18276e-06	3.72386e-05	-1.12808	0.245123	6.09545	0.48701	0.00164052
ENSG00000249242.8	TMEM150C	4.18402e-06	3.72386e-05	-0.896813	0.194874	6.84221	0.258351	0.000749436
ENSG00000133059.17	DSTYK	4.19681e-06	3.73337e-05	0.820143	0.178238	7.74214	0.222816	0.000458782
ENSG00000231389.7	HLA-DPA1	4.20826e-06	3.74168e-05	-1.6093	0.349786	7.31002	0.991294	0.00338843
ENSG00000215474.7	SKOR2	4.23147e-06	3.76044e-05	4.63957	1.00867	2.20132	8.24029	0.0825712
ENSG00000244219.7	TMEM225B	4.28089e-06	3.80245e-05	1.48018	0.321971	4.67228	0.736742	0.0183874
[truncated: 3,788 more rows]
