# Supplementary material for: Pan-genomic characterization of high-risk pediatric papillary thyroid carcinoma
Source: Endocr Relat Cancer. 2021 Apr 6;28(5):337–51. doi: 10.1530/ERC-20-0464 (PMC8111328; doi:10.1530/ERC-20-0464)
Supplement: Supplementary Table 5: GO enrichment analyses of genes differentially expressed between clusters M and F [file supplementary_table_5.xlsx]

## Sheet: Blad1
Supplementary Table 5: GO enrichment analyses of genes differentially expressed between clusters M and F
Analysis Type:	PANTHER Overrepresentation Test (Released 20200728)
Annotation Version and Release Date:	GO Ontology database DOI: 10.5281/zenodo.3980761 Released 2020-08-10
Analyzed List:	Client Text Box Input (Homo sapiens)
Reference List:	Homo sapiens (all genes in database)
Test Type:	FISHER
Correction:	FDR
GO biological process complete	Homo sapiens - REFLIST (20851)	Client Text Box Input (5384)	Client Text Box Input (expected)	Client Text Box Input (over/under)	Client Text Box Input (fold Enrichment)	Client Text Box Input (raw P-value)	Client Text Box Input (FDR)
negative regulation of antigen receptor-mediated signaling pathway (GO:0050858)	31	23	8	+	2.87	0.000254	0.00832
opsonization (GO:0008228)	73	54	18.85	+	2.86	2.58e-08	1.96e-06
positive regulation of natural killer cell mediated cytotoxicity (GO:0045954)	23	17	5.94	+	2.86	0.00143	0.0368
positive regulation of CD4-positive, alpha-beta T cell differentiation (GO:0043372)	29	21	7.49	+	2.8	0.000598	0.0172
negative regulation of lymphocyte apoptotic process (GO:0070229)	31	22	8	+	2.75	0.000486	0.0144
Fc-gamma receptor signaling pathway (GO:0038094)	139	98	35.89	+	2.73	2.71e-13	4.31e-11
immune response-regulating cell surface receptor signaling pathway involved in phagocytosis (GO:0002433)	135	95	34.86	+	2.73	7.67e-13	1.18e-10
Fc-gamma receptor signaling pathway involved in phagocytosis (GO:0038096)	135	95	34.86	+	2.73	7.67e-13	1.17e-10
positive regulation of interleukin-2 production (GO:0032743)	27	19	6.97	+	2.73	0.0014	0.0362
Fc receptor mediated stimulatory signaling pathway (GO:0002431)	138	97	35.63	+	2.72	4.06e-13	6.4e-11
T cell migration (GO:0072678)	30	21	7.75	+	2.71	0.000742	0.0205
negative regulation of B cell activation (GO:0050869)	33	23	8.52	+	2.7	0.000408	0.0123
regulation of antigen receptor-mediated signaling pathway (GO:0050854)	67	46	17.3	+	2.66	9.51e-07	5.3e-05
regulation of T cell receptor signaling pathway (GO:0050856)	44	30	11.36	+	2.64	7.56e-05	0.00288
positive regulation of natural killer cell mediated immunity (GO:0002717)	28	19	7.23	+	2.63	0.00172	0.0429
positive regulation of CD4-positive, alpha-beta T cell activation (GO:2000516)	34	23	8.78	+	2.62	0.000747	0.0206
regulation of T cell apoptotic process (GO:0070232)	36	24	9.3	+	2.58	0.00058	0.0167
regulation of complement activation (GO:0030449)	117	76	30.21	+	2.52	1.73e-09	1.67e-07
T cell differentiation involved in immune response (GO:0002292)	34	22	8.78	+	2.51	0.00131	0.034
immunoglobulin production (GO:0002377)	158	102	40.8	+	2.5	4.05e-12	5.46e-10
monocyte chemotaxis (GO:0002548)	42	27	10.84	+	2.49	0.000444	0.0134
regulation of B cell proliferation (GO:0030888)	64	41	16.53	+	2.48	1.48e-05	0.000694
regulation of CD4-positive, alpha-beta T cell differentiation (GO:0043370)	47	30	12.14	+	2.47	0.000189	0.00647
negative regulation of leukocyte apoptotic process (GO:2000107)	49	31	12.65	+	2.45	0.000229	0.00767
regulation of lymphocyte apoptotic process (GO:0070228)	57	36	14.72	+	2.45	5.14e-05	0.00202
positive regulation of alpha-beta T cell differentiation (GO:0046638)	46	29	11.88	+	2.44	0.000281	0.00897
T cell costimulation (GO:0031295)	54	34	13.94	+	2.44	9.35e-05	0.00346
regulation of T-helper cell differentiation (GO:0045622)	35	22	9.04	+	2.43	0.00157	0.04
positive regulation of interleukin-1 beta production (GO:0032731)	51	32	13.17	+	2.43	0.000175	0.00604
mononuclear cell migration (GO:0071674)	48	30	12.39	+	2.42	0.000336	0.0105
lymphocyte costimulation (GO:0031294)	56	35	14.46	+	2.42	7.6e-05	0.00289
regulation of humoral immune response (GO:0002920)	136	84	35.12	+	2.39	2.16e-09	2.03e-07
peptide cross-linking (GO:0018149)	101	62	26.08	+	2.38	2.58e-07	1.68e-05
regulation of natural killer cell mediated immunity (GO:0002715)	44	27	11.36	+	2.38	0.000617	0.0176
lymphocyte chemotaxis (GO:0048247)	49	30	12.65	+	2.37	0.000377	0.0115
lymphocyte migration (GO:0072676)	72	44	18.59	+	2.37	1.48e-05	0.000695
negative regulation of leukocyte migration (GO:0002686)	45	27	11.62	+	2.32	0.00105	0.028
negative regulation of interleukin-6 production (GO:0032715)	40	24	10.33	+	2.32	0.00166	0.0418
regulation of natural killer cell mediated cytotoxicity (GO:0042269)	40	24	10.33	+	2.32	0.00166	0.0417
positive regulation of alpha-beta T cell activation (GO:0046635)	62	37	16.01	+	2.31	0.000139	0.00491
positive regulation of leukocyte mediated cytotoxicity (GO:0001912)	52	31	13.43	+	2.31	0.000528	0.0155
negative regulation of leukocyte mediated immunity (GO:0002704)	52	31	13.43	+	2.31	0.000528	0.0155
purinergic nucleotide receptor signaling pathway (GO:0035590)	47	28	12.14	+	2.31	0.000807	0.0221
positive regulation of B cell proliferation (GO:0030890)	42	25	10.84	+	2.31	0.00134	0.0348
regulation of interleukin-2 production (GO:0032663)	49	29	12.65	+	2.29	0.00064	0.018
regulation of T cell migration (GO:2000404)	44	26	11.36	+	2.29	0.00153	0.0389
positive regulation of interferon-gamma production (GO:0032729)	66	39	17.04	+	2.29	8.29e-05	0.00311
regulation of granulocyte chemotaxis (GO:0071622)	51	30	13.17	+	2.28	0.000761	0.0209
regulation of lymphocyte migration (GO:2000401)	63	37	16.27	+	2.27	0.000153	0.00533
regulation of alpha-beta T cell differentiation (GO:0046637)	63	37	16.27	+	2.27	0.000153	0.00532
production of molecular mediator of immune response (GO:0002440)	184	108	47.51	+	2.27	7.14e-11	7.93e-09
positive regulation of T cell differentiation (GO:0045582)	92	54	23.76	+	2.27	4.32e-06	0.000222
cellular response to chemokine (GO:1990869)	89	52	22.98	+	2.26	7.92e-06	0.000392
response to chemokine (GO:1990868)	89	52	22.98	+	2.26	7.92e-06	0.000391
positive regulation of interleukin-1 production (GO:0032732)	60	35	15.49	+	2.26	0.000287	0.00913
chemokine-mediated signaling pathway (GO:0070098)	79	46	20.4	+	2.26	2.93e-05	0.00124
regulation of interleukin-1 beta production (GO:0032651)	81	47	20.92	+	2.25	2.29e-05	0.00101
positive regulation of leukocyte proliferation (GO:0070665)	150	87	38.73	+	2.25	8.88e-09	7.27e-07
regulation of leukocyte apoptotic process (GO:2000106)	88	51	22.72	+	2.24	1.13e-05	0.000548
regulation of T cell differentiation (GO:0045580)	151	87	38.99	+	2.23	9.94e-09	8.06e-07
positive regulation of mononuclear cell proliferation (GO:0032946)	139	80	35.89	+	2.23	4.6e-08	3.42e-06
adaptive immune response (GO:0002250)	616	354	159.06	+	2.23	1.35e-31	2.39e-28
positive regulation of T cell proliferation (GO:0042102)	101	58	26.08	+	2.22	4.12e-06	0.000213
lymphocyte homeostasis (GO:0002260)	54	31	13.94	+	2.22	0.000651	0.0182
negative regulation of T cell activation (GO:0050868)	117	67	30.21	+	2.22	5.43e-07	3.26e-05
positive regulation of lymphocyte proliferation (GO:0050671)	138	79	35.63	+	2.22	6.54e-08	4.79e-06
granulocyte chemotaxis (GO:0071621)	84	48	21.69	+	2.21	3e-05	0.00127
neutrophil chemotaxis (GO:0030593)	77	44	19.88	+	2.21	6e-05	0.00234
positive regulation of lymphocyte differentiation (GO:0045621)	105	60	27.11	+	2.21	2.46e-06	0.000131
positive regulation of T cell activation (GO:0050870)	216	122	55.77	+	2.19	2.61e-11	3.14e-09
regulation of CD4-positive, alpha-beta T cell activation (GO:2000514)	62	35	16.01	+	2.19	0.00036	0.0111
regulation of cytokine biosynthetic process (GO:0042035)	62	35	16.01	+	2.19	0.00036	0.0111
negative regulation of lymphocyte activation (GO:0051250)	153	86	39.51	+	2.18	2.85e-08	2.16e-06
positive regulation of leukocyte cell-cell adhesion (GO:1903039)	235	132	60.68	+	2.18	6.31e-12	8.36e-10
negative regulation of lymphocyte proliferation (GO:0050672)	82	46	21.17	+	2.17	6.04e-05	0.00235
negative regulation of leukocyte activation (GO:0002695)	182	102	46.99	+	2.17	1.97e-09	1.9e-07
regulation of leukocyte mediated cytotoxicity (GO:0001910)	75	42	19.37	+	2.17	0.000122	0.0044
regulation of T cell activation (GO:0050863)	334	187	86.24	+	2.17	2.92e-16	7.14e-14
regulation of lymphocyte differentiation (GO:0045619)	181	101	46.74	+	2.16	2.77e-09	2.57e-07
regulation of leukocyte cell-cell adhesion (GO:1903037)	320	178	82.63	+	2.15	2.74e-15	5.74e-13
leukocyte homeostasis (GO:0001776)	72	40	18.59	+	2.15	0.000224	0.00753
regulation of interleukin-10 production (GO:0032653)	54	30	13.94	+	2.15	0.00158	0.0402
negative regulation of leukocyte cell-cell adhesion (GO:1903038)	128	71	33.05	+	2.15	8.77e-07	4.96e-05
negative regulation of mononuclear cell proliferation (GO:0032945)	83	46	21.43	+	2.15	6.66e-05	0.00255
regulation of leukocyte proliferation (GO:0070663)	242	134	62.49	+	2.14	7.81e-12	1.02e-09
alpha-beta T cell differentiation (GO:0046632)	56	31	14.46	+	2.14	0.0012	0.0314
regulation of leukocyte chemotaxis (GO:0002688)	125	69	32.28	+	2.14	1.07e-06	5.91e-05
regulation of lymphocyte proliferation (GO:0050670)	223	123	57.58	+	2.14	7.09e-11	7.94e-09
regulation of mononuclear cell proliferation (GO:0032944)	225	124	58.1	+	2.13	8.14e-11	8.99e-09
negative regulation of leukocyte proliferation (GO:0070664)	89	49	22.98	+	2.13	4.64e-05	0.00185
regulation of interleukin-1 production (GO:0032652)	95	52	24.53	+	2.12	3.25e-05	0.00135
regulation of alpha-beta T cell activation (GO:0046634)	97	53	25.05	+	2.12	2.53e-05	0.0011
leukocyte chemotaxis (GO:0030595)	143	78	36.92	+	2.11	3.6e-07	2.23e-05
leukocyte migration (GO:0050900)	379	206	97.86	+	2.1	7.56e-17	2.07e-14
positive regulation of cell killing (GO:0031343)	70	38	18.07	+	2.1	0.000446	0.0134
adaptive immune response based on somatic recombination of immune receptors built from immunoglobulin superfamily domains (GO:0002460)	273	148	70.49	+	2.1	2.17e-12	3.11e-10
negative regulation of cell activation (GO:0050866)	203	110	52.42	+	2.1	2.03e-09	1.93e-07
positive regulation of cell-cell adhesion (GO:0022409)	279	151	72.04	+	2.1	1.5e-12	2.18e-10
positive regulation of leukocyte chemotaxis (GO:0002690)	98	53	25.3	+	2.09	2.84e-05	0.00121
B cell mediated immunity (GO:0019724)	208	112	53.71	+	2.09	1.38e-09	1.36e-07
immunoglobulin mediated immune response (GO:0016064)	205	110	52.93	+	2.08	2.4e-09	2.24e-07
complement activation, classical pathway (GO:0006958)	161	86	41.57	+	2.07	1.86e-07	1.25e-05
lymphocyte mediated immunity (GO:0002449)	264	141	68.17	+	2.07	1.82e-11	2.24e-09
neutrophil migration (GO:1990266)	87	46	22.46	+	2.05	0.000144	0.00509
regulation of T cell proliferation (GO:0042129)	169	89	43.64	+	2.04	1.53e-07	1.06e-05
regulation of cell killing (GO:0031341)	101	53	26.08	+	2.03	5.35e-05	0.0021
regulation of cell-cell adhesion (GO:0022407)	431	226	111.29	+	2.03	5.82e-17	1.62e-14
regulation of leukocyte migration (GO:0002685)	214	112	55.26	+	2.03	4.72e-09	4.12e-07
negative regulation of T cell proliferation (GO:0042130)	67	35	17.3	+	2.02	0.00123	0.032
positive regulation of tumor necrosis factor superfamily cytokine production (GO:1903557)	94	49	24.27	+	2.02	0.000154	0.00537
humoral immune response mediated by circulating immunoglobulin (GO:0002455)	167	87	43.12	+	2.02	2.95e-07	1.89e-05
regulation of interleukin-6 production (GO:0032675)	133	69	34.34	+	2.01	6.4e-06	0.000321
lymphocyte activation involved in immune response (GO:0002285)	112	58	28.92	+	2.01	3.46e-05	0.00142
positive regulation of interleukin-6 production (GO:0032755)	89	46	22.98	+	2	0.00024	0.00799
negative regulation of cell-cell adhesion (GO:0022408)	184	95	47.51	+	2	1.31e-07	9.16e-06
granulocyte migration (GO:0097530)	97	50	25.05	+	2	0.00013	0.00465
immune response-activating cell surface receptor signaling pathway (GO:0002429)	453	233	116.97	+	1.99	1.16e-16	3.08e-14
immune response-activating signal transduction (GO:0002757)	453	233	116.97	+	1.99	1.16e-16	3.03e-14
phagocytosis (GO:0006909)	335	172	86.5	+	1.99	1.47e-12	2.16e-10
positive regulation of tumor necrosis factor production (GO:0032760)	92	47	23.76	+	1.98	0.000292	0.00925
regulation of immune effector process (GO:0002697)	476	243	122.91	+	1.98	3.74e-17	1.06e-14
complement activation (GO:0006956)	177	90	45.7	+	1.97	5.55e-07	3.29e-05
Fc receptor signaling pathway (GO:0038093)	240	122	61.97	+	1.97	3.84e-09	3.41e-07
myeloid leukocyte migration (GO:0097529)	126	64	32.53	+	1.97	1.96e-05	0.000884
B cell receptor signaling pathway (GO:0050853)	132	67	34.08	+	1.97	1.33e-05	0.000633
regulation of lymphocyte activation (GO:0051249)	536	271	138.4	+	1.96	1.75e-18	5.44e-16
regulation of leukocyte activation (GO:0002694)	623	314	160.87	+	1.95	3.4e-21	1.54e-18
cell chemotaxis (GO:0060326)	203	102	52.42	+	1.95	1.42e-07	9.84e-06
regulation of leukocyte differentiation (GO:1902105)	289	145	74.62	+	1.94	2.99e-10	3.17e-08
SRP-dependent cotranslational protein targeting to membrane (GO:0006614)	96	48	24.79	+	1.94	0.000376	0.0115
positive regulation of leukocyte differentiation (GO:1902107)	158	79	40.8	+	1.94	3.45e-06	0.00018
negative regulation of ERK1 and ERK2 cascade (GO:0070373)	72	36	18.59	+	1.94	0.00175	0.0435
regulation of cytokine secretion (GO:0050707)	104	52	26.85	+	1.94	0.0002	0.00682
lymphocyte proliferation (GO:0046651)	82	41	21.17	+	1.94	0.00103	0.0277
regulation of cell activation (GO:0050865)	665	332	171.71	+	1.93	7.12e-22	3.43e-19
lymphocyte activation (GO:0046649)	395	197	101.99	+	1.93	2.31e-13	3.78e-11
positive regulation of lymphocyte activation (GO:0051251)	379	189	97.86	+	1.93	7.84e-13	1.19e-10
positive regulation of immune effector process (GO:0002699)	223	111	57.58	+	1.93	5.26e-08	3.89e-06
immune response-regulating signaling pathway (GO:0002764)	491	244	126.78	+	1.92	3.92e-16	9.45e-14
positive regulation of chemotaxis (GO:0050921)	147	73	37.96	+	1.92	1.08e-05	0.000522
positive regulation of cell activation (GO:0050867)	439	218	113.36	+	1.92	1.85e-14	3.58e-12
positive regulation of leukocyte activation (GO:0002696)	425	210	109.74	+	1.91	7.3e-14	1.29e-11
immune response-regulating cell surface receptor signaling pathway (GO:0002768)	488	241	126.01	+	1.91	9.89e-16	2.21e-13
positive regulation of cell adhesion (GO:0045785)	432	213	111.55	+	1.91	5.41e-14	9.77e-12
regulation of leukocyte mediated immunity (GO:0002703)	211	104	54.48	+	1.91	2.28e-07	1.5e-05
regulation of interferon-gamma production (GO:0032649)	104	51	26.85	+	1.9	0.000293	0.00926
cellular response to leukemia inhibitory factor (GO:1990830)	100	49	25.82	+	1.9	0.000476	0.0142
response to leukemia inhibitory factor (GO:1990823)	100	49	25.82	+	1.9	0.000476	0.0142
leukocyte proliferation (GO:0070661)	96	47	24.79	+	1.9	0.000545	0.0159
activation of immune response (GO:0002253)	527	258	136.08	+	1.9	2.39e-16	5.94e-14
mononuclear cell proliferation (GO:0032943)	84	41	21.69	+	1.89	0.00119	0.0314
centrosome cycle (GO:0007098)	84	41	21.69	+	1.89	0.00119	0.0314
regulation of B cell activation (GO:0050864)	214	104	55.26	+	1.88	3.81e-07	2.35e-05
cotranslational protein targeting to membrane (GO:0006613)	101	49	26.08	+	1.88	0.000503	0.0149
mitotic spindle organization (GO:0007052)	165	80	42.61	+	1.88	7.38e-06	0.000367
regulation of lymphocyte mediated immunity (GO:0002706)	153	74	39.51	+	1.87	2.14e-05	0.000953
positive regulation of leukocyte migration (GO:0002687)	145	70	37.44	+	1.87	3.98e-05	0.00161
negative regulation of immune system process (GO:0002683)	624	301	161.12	+	1.87	3.27e-18	1e-15
regulation of cytokine production involved in immune response (GO:0002718)	85	41	21.95	+	1.87	0.00177	0.0439
negative regulation of leukocyte differentiation (GO:1902106)	104	50	26.85	+	1.86	0.000594	0.0171
regulation of inflammatory response to antigenic stimulus (GO:0002861)	221	106	57.07	+	1.86	3.94e-07	2.42e-05
B cell activation (GO:0042113)	163	78	42.09	+	1.85	1.82e-05	0.000833
negative regulation of inflammatory response to antigenic stimulus (GO:0002862)	207	99	53.45	+	1.85	1.06e-06	5.87e-05
establishment or maintenance of cell polarity (GO:0007163)	203	97	52.42	+	1.85	1.68e-06	9.12e-05
regulation of epithelial to mesenchymal transition (GO:0010717)	90	43	23.24	+	1.85	0.00163	0.0411
T cell activation (GO:0042110)	245	117	63.26	+	1.85	1.24e-07	8.65e-06
positive regulation of immune response (GO:0050778)	752	358	194.18	+	1.84	8.88e-21	3.92e-18
T cell differentiation (GO:0030217)	145	69	37.44	+	1.84	5.62e-05	0.00219
regulation of small GTPase mediated signal transduction (GO:0051056)	330	157	85.21	+	1.84	9.86e-10	9.91e-08
negative regulation of immune response (GO:0050777)	345	164	89.08	+	1.84	3.96e-10	4.17e-08
regulation of tumor necrosis factor superfamily cytokine production (GO:1903555)	158	75	40.8	+	1.84	2.79e-05	0.0012
positive regulation of JNK cascade (GO:0046330)	137	65	35.38	+	1.84	0.000104	0.00378
negative regulation of cell adhesion (GO:0007162)	281	133	72.56	+	1.83	2.58e-08	1.97e-06
regulation of cell shape (GO:0008360)	161	76	41.57	+	1.83	3.23e-05	0.00135
regulation of chemotaxis (GO:0050920)	225	106	58.1	+	1.82	9.37e-07	5.26e-05
regulation of tumor necrosis factor production (GO:0032680)	155	73	40.02	+	1.82	4.7e-05	0.00187
regulation of adaptive immune response (GO:0002819)	168	79	43.38	+	1.82	2.33e-05	0.00102
cellular response to interferon-gamma (GO:0071346)	164	77	42.35	+	1.82	2.73e-05	0.00118
Fc-epsilon receptor signaling pathway (GO:0038095)	173	81	44.67	+	1.81	2.13e-05	0.00095
negative regulation of inflammatory response (GO:0050728)	334	156	86.24	+	1.81	3.21e-09	2.88e-07
regulation of cell adhesion (GO:0030155)	722	337	186.43	+	1.81	1.24e-18	4.03e-16
positive regulation of lymphocyte mediated immunity (GO:0002708)	105	49	27.11	+	1.81	0.000898	0.0243
positive regulation of immune system process (GO:0002684)	1100	511	284.03	+	1.8	9.93e-28	1.05e-24
positive regulation of leukocyte mediated immunity (GO:0002705)	138	64	35.63	+	1.8	0.000213	0.00719
calcium-mediated signaling (GO:0019722)	149	69	38.47	+	1.79	9.8e-05	0.0036
protein targeting to ER (GO:0045047)	111	51	28.66	+	1.78	0.00117	0.0309
immune response (GO:0006955)	1935	889	499.64	+	1.78	4.52e-48	3.59e-44
neural tube formation (GO:0001841)	109	50	28.15	+	1.78	0.00109	0.0289
regulation of adaptive immune response based on somatic recombination of immune receptors built from immunoglobulin superfamily domains (GO:0002822)	153	70	39.51	+	1.77	0.000118	0.00425
response to interferon-gamma (GO:0034341)	186	85	48.03	+	1.77	2.79e-05	0.0012
cytokine production (GO:0001816)	151	69	38.99	+	1.77	0.000146	0.00513
tube formation (GO:0035148)	151	69	38.99	+	1.77	0.000146	0.00512
microtubule cytoskeleton organization involved in mitosis (GO:1902850)	187	85	48.29	+	1.76	2.92e-05	0.00124
lymphocyte differentiation (GO:0030098)	247	112	63.78	+	1.76	1.82e-06	9.8e-05
cell migration (GO:0016477)	975	442	251.76	+	1.76	2.05e-22	1.08e-19
positive regulation of I-kappaB kinase/NF-kappaB signaling (GO:0043123)	190	86	49.06	+	1.75	3.3e-05	0.00137
response to molecule of bacterial origin (GO:0002237)	336	152	86.76	+	1.75	2.39e-08	1.84e-06
regulation of phosphatidylinositol 3-kinase signaling (GO:0014066)	126	57	32.53	+	1.75	0.000638	0.018
regulation of I-kappaB kinase/NF-kappaB signaling (GO:0043122)	251	113	64.81	+	1.74	2.15e-06	0.000115
negative regulation of MAPK cascade (GO:0043409)	169	76	43.64	+	1.74	9.16e-05	0.00341
negative regulation of defense response (GO:0031348)	407	183	105.09	+	1.74	1.26e-09	1.25e-07
regulation of inflammatory response (GO:0050727)	548	246	141.5	+	1.74	1.76e-12	2.54e-10
regulation of immune response (GO:0050776)	1152	517	297.46	+	1.74	2.25e-25	1.79e-22
inflammatory response (GO:0006954)	515	231	132.98	+	1.74	9.91e-12	1.28e-09
regulation of JNK cascade (GO:0046328)	183	82	47.25	+	1.74	6.26e-05	0.00241
cellular response to biotic stimulus (GO:0071216)	221	99	57.07	+	1.73	1.01e-05	0.000491
positive regulation of hemopoiesis (GO:1903708)	201	90	51.9	+	1.73	2.8e-05	0.0012
cellular response to molecule of bacterial origin (GO:0071219)	197	88	50.87	+	1.73	3.28e-05	0.00136
negative regulation of hemopoiesis (GO:1903707)	144	64	37.18	+	1.72	0.000517	0.0152
receptor-mediated endocytosis (GO:0006898)	248	110	64.04	+	1.72	4.74e-06	0.000242
negative regulation of immune effector process (GO:0002698)	124	55	32.02	+	1.72	0.00111	0.0295
establishment of protein localization to endoplasmic reticulum (GO:0072599)	115	51	29.69	+	1.72	0.00191	0.0468
cellular response to tumor necrosis factor (GO:0071356)	246	109	63.52	+	1.72	5.91e-06	0.000298
establishment of cell polarity (GO:0030010)	122	54	31.5	+	1.71	0.00137	0.0355
leukocyte mediated immunity (GO:0002443)	762	337	196.76	+	1.71	5.34e-16	1.23e-13
positive regulation of B cell activation (GO:0050871)	170	75	43.9	+	1.71	0.000173	0.00601
embryonic epithelial tube formation (GO:0001838)	127	56	32.79	+	1.71	0.00123	0.0321
regulation of immune system process (GO:0002682)	1734	764	447.74	+	1.71	6.82e-36	2.71e-32
spindle organization (GO:0007051)	227	100	58.61	+	1.71	1.71e-05	0.000785
negative regulation of cytokine production (GO:0001818)	275	121	71.01	+	1.7	2.22e-06	0.000119
morphogenesis of embryonic epithelium (GO:0016331)	148	65	38.22	+	1.7	0.000604	0.0173
antigen receptor-mediated signaling pathway (GO:0050851)	301	132	77.72	+	1.7	7.58e-07	4.34e-05
regulation of production of molecular mediator of immune response (GO:0002700)	146	64	37.7	+	1.7	0.000574	0.0166
leukocyte activation (GO:0045321)	932	408	240.65	+	1.7	1.3e-18	4.13e-16
response to lipopolysaccharide (GO:0032496)	318	139	82.11	+	1.69	4.4e-07	2.69e-05
epithelial tube formation (GO:0072175)	135	59	34.86	+	1.69	0.00122	0.032
immune effector process (GO:0002252)	1097	479	283.26	+	1.69	1.29e-21	6.04e-19
protein localization to endoplasmic reticulum (GO:0070972)	142	62	36.67	+	1.69	0.000876	0.0238
pattern recognition receptor signaling pathway (GO:0002221)	126	55	32.53	+	1.69	0.0016	0.0406
positive regulation of cell-substrate adhesion (GO:0010811)	126	55	32.53	+	1.69	0.0016	0.0406
negative regulation of response to external stimulus (GO:0032102)	565	246	145.89	+	1.69	1.98e-11	2.42e-09
positive regulation of stress-activated protein kinase signaling cascade (GO:0070304)	166	72	42.86	+	1.68	0.000362	0.0111
cellular response to lipopolysaccharide (GO:0071222)	187	81	48.29	+	1.68	0.000178	0.00614
regulation of Ras protein signal transduction (GO:0046578)	201	87	51.9	+	1.68	9.27e-05	0.00344
mitotic nuclear division (GO:0140014)	155	67	40.02	+	1.67	0.000592	0.0171
positive regulation of inflammatory response (GO:0050729)	146	63	37.7	+	1.67	0.00101	0.0272
Ras protein signal transduction (GO:0007265)	181	78	46.74	+	1.67	0.000257	0.00837
localization of cell (GO:0051674)	1104	475	285.07	+	1.67	1.72e-20	7.4e-18
cell motility (GO:0048870)	1104	475	285.07	+	1.67	1.72e-20	7.21e-18
cell activation (GO:0001775)	1080	464	278.87	+	1.66	5.95e-20	2.15e-17
taxis (GO:0042330)	551	236	142.28	+	1.66	2.08e-10	2.22e-08
chemotaxis (GO:0006935)	549	235	141.76	+	1.66	1.97e-10	2.12e-08
positive regulation of stress-activated MAPK cascade (GO:0032874)	164	70	42.35	+	1.65	0.000606	0.0173
immune system process (GO:0002376)	2851	1212	736.17	+	1.65	1.93e-53	3.07e-49
leukocyte differentiation (GO:0002521)	353	150	91.15	+	1.65	6.15e-07	3.61e-05
response to tumor necrosis factor (GO:0034612)	273	116	70.49	+	1.65	1.17e-05	0.00056
homeostasis of number of cells (GO:0048872)	215	91	55.52	+	1.64	0.000114	0.00414
cell-cell adhesion (GO:0098609)	518	219	133.75	+	1.64	2e-09	1.91e-07
cell activation involved in immune response (GO:0002263)	628	265	162.16	+	1.63	5.04e-11	5.76e-09
actin filament organization (GO:0007015)	268	113	69.2	+	1.63	2.23e-05	0.000989
leukocyte activation involved in immune response (GO:0002366)	624	263	161.12	+	1.63	5.84e-11	6.63e-09
small GTPase mediated signal transduction (GO:0007264)	271	114	69.98	+	1.63	1.91e-05	0.000866
regulation of stress-activated protein kinase signaling cascade (GO:0070302)	231	97	59.65	+	1.63	0.000107	0.0039
locomotion (GO:0040011)	1340	561	346.01	+	1.62	4.35e-22	2.23e-19
regulation of cytokine production (GO:0001817)	727	304	187.72	+	1.62	3.42e-12	4.73e-10
mitotic prometaphase (GO:0000236)	170	71	43.9	+	1.62	0.000964	0.026
regulation of defense response (GO:0031347)	867	362	223.87	+	1.62	2.97e-14	5.61e-12
regulation of actin polymerization or depolymerization (GO:0008064)	194	81	50.09	+	1.62	0.000398	0.0121
regulation of stress-activated MAPK cascade (GO:0032872)	228	95	58.87	+	1.61	0.00013	0.00465
regulation of cell-substrate adhesion (GO:0010810)	214	89	55.26	+	1.61	0.000246	0.00812
regulation of actin filament length (GO:0030832)	195	81	50.35	+	1.61	0.000531	0.0155
regulation of ERK1 and ERK2 cascade (GO:0070372)	294	122	75.91	+	1.61	1.7e-05	0.000782
positive regulation of locomotion (GO:0040017)	566	234	146.15	+	1.6	2.82e-09	2.61e-07
cell adhesion (GO:0007155)	949	392	245.04	+	1.6	7.43e-15	1.48e-12
biological adhesion (GO:0022610)	955	394	246.59	+	1.6	6.84e-15	1.38e-12
positive regulation of cell migration (GO:0030335)	526	217	135.82	+	1.6	1.24e-08	9.97e-07
positive regulation of cell motility (GO:2000147)	551	227	142.28	+	1.6	6.78e-09	5.67e-07
positive regulation of ERK1 and ERK2 cascade (GO:0070374)	209	86	53.97	+	1.59	0.000368	0.0113
cytokine-mediated signaling pathway (GO:0019221)	700	288	180.75	+	1.59	4.93e-11	5.68e-09
positive regulation of cytokine production (GO:0001819)	453	186	116.97	+	1.59	1.72e-07	1.17e-05
regulation of cell migration (GO:0030334)	889	365	229.55	+	1.59	1.57e-13	2.61e-11
positive regulation of response to external stimulus (GO:0032103)	519	213	134.01	+	1.59	2.22e-08	1.74e-06
positive regulation of cellular component movement (GO:0051272)	568	233	146.67	+	1.59	5.01e-09	4.33e-07
positive regulation of GTPase activity (GO:0043547)	412	169	106.38	+	1.59	7.17e-07	4.13e-05
neural tube development (GO:0021915)	166	68	42.86	+	1.59	0.00191	0.0468
morphogenesis of an epithelium (GO:0002009)	442	181	114.13	+	1.59	3.49e-07	2.18e-05
cellular response to cytokine stimulus (GO:0071345)	1038	425	268.03	+	1.59	1.64e-15	3.56e-13
myeloid leukocyte activation (GO:0002274)	584	239	150.8	+	1.58	3.6e-09	3.22e-07
regulation of response to external stimulus (GO:0032101)	1213	496	313.21	+	1.58	5.16e-18	1.55e-15
cell-cell junction organization (GO:0045216)	186	76	48.03	+	1.58	0.00118	0.0311
endocytosis (GO:0006897)	563	230	145.37	+	1.58	9.37e-09	7.64e-07
regulation of GTPase activity (GO:0043087)	485	198	125.23	+	1.58	1.12e-07	8.01e-06
regulation of hemopoiesis (GO:1903706)	473	193	122.13	+	1.58	1.75e-07	1.18e-05
regulation of cell junction assembly (GO:1901888)	201	82	51.9	+	1.58	0.00064	0.018
movement of cell or subcellular component (GO:0006928)	1591	649	410.82	+	1.58	2.54e-23	1.61e-20
leukocyte degranulation (GO:0043299)	504	205	130.14	+	1.58	6.88e-08	5.02e-06
T cell receptor signaling pathway (GO:0050852)	182	74	46.99	+	1.57	0.00137	0.0354
innate immune response (GO:0045087)	840	341	216.9	+	1.57	3.34e-12	4.65e-10
response to bacterium (GO:0009617)	730	296	188.5	+	1.57	1.07e-10	1.17e-08
regulation of cell motility (GO:2000145)	952	386	245.82	+	1.57	1.06e-13	1.79e-11
response to other organism (GO:0051707)	1423	576	367.44	+	1.57	4.51e-20	1.75e-17
synapse organization (GO:0050808)	294	119	75.91	+	1.57	6.08e-05	0.00236
response to biotic stimulus (GO:0009607)	1457	589	376.22	+	1.57	1.75e-20	7.13e-18
regulation of locomotion (GO:0040012)	992	401	256.15	+	1.57	4.94e-14	9.03e-12
response to external biotic stimulus (GO:0043207)	1425	576	367.95	+	1.57	4.84e-20	1.79e-17
epithelial tube morphogenesis (GO:0060562)	312	126	80.56	+	1.56	3.57e-05	0.00146
myeloid cell activation involved in immune response (GO:0002275)	520	210	134.27	+	1.56	7.98e-08	5.76e-06
carbohydrate derivative catabolic process (GO:1901136)	196	79	50.61	+	1.56	0.00119	0.0314
myeloid leukocyte mediated immunity (GO:0002444)	514	207	132.72	+	1.56	1.13e-07	8.01e-06
regulation of cell projection assembly (GO:0060491)	184	74	47.51	+	1.56	0.00186	0.0456
neutrophil activation (GO:0042119)	495	199	127.82	+	1.56	2.39e-07	1.57e-05
cell junction organization (GO:0034330)	510	205	131.69	+	1.56	1.66e-07	1.14e-05
regulation of response to biotic stimulus (GO:0002831)	411	165	106.13	+	1.55	3.12e-06	0.000165
cell-substrate adhesion (GO:0031589)	187	75	48.29	+	1.55	0.00158	0.0402
hematopoietic or lymphoid organ development (GO:0048534)	639	256	165	+	1.55	5.34e-09	4.54e-07
response to cytokine (GO:0034097)	1126	451	290.75	+	1.55	3.29e-15	6.78e-13
negative regulation of protein phosphorylation (GO:0001933)	412	165	106.38	+	1.55	3.19e-06	0.000168
actin cytoskeleton organization (GO:0030036)	532	213	137.37	+	1.55	1.07e-07	7.69e-06
actin filament-based process (GO:0030029)	607	243	156.74	+	1.55	1.35e-08	1.09e-06
granulocyte activation (GO:0036230)	500	200	129.11	+	1.55	2.72e-07	1.74e-05
regulation of cellular component movement (GO:0051270)	1039	415	268.28	+	1.55	7.33e-14	1.28e-11
neutrophil activation involved in immune response (GO:0002283)	486	194	125.49	+	1.55	5.06e-07	3.05e-05
cell surface receptor signaling pathway (GO:0007166)	2521	1006	650.96	+	1.55	2.44e-34	5.54e-31
neuron projection guidance (GO:0097485)	281	112	72.56	+	1.54	0.000151	0.00527
immune system development (GO:0002520)	675	269	174.29	+	1.54	2.95e-09	2.71e-07
neutrophil degranulation (GO:0043312)	482	192	124.46	+	1.54	5.91e-07	3.49e-05
negative regulation of locomotion (GO:0040013)	314	125	81.08	+	1.54	6.16e-05	0.00238
regulation of cell morphogenesis (GO:0022604)	508	202	131.17	+	1.54	3.29e-07	2.09e-05
axon guidance (GO:0007411)	280	111	72.3	+	1.54	0.000188	0.00642
cell-cell adhesion via plasma-membrane adhesion molecules (GO:0098742)	260	103	67.14	+	1.53	0.000309	0.0097
positive regulation of defense response (GO:0031349)	374	148	96.57	+	1.53	1.81e-05	0.00083
positive regulation of MAPK cascade (GO:0043410)	546	216	140.98	+	1.53	1.89e-07	1.27e-05
negative regulation of cellular component movement (GO:0051271)	316	125	81.6	+	1.53	8.17e-05	0.00307
neutrophil mediated immunity (GO:0002446)	493	195	127.3	+	1.53	7.58e-07	4.35e-05
regulation of innate immune response (GO:0045088)	304	120	78.5	+	1.53	0.000126	0.00453
hemopoiesis (GO:0030097)	591	233	152.6	+	1.53	7.97e-08	5.78e-06
humoral immune response (GO:0006959)	386	152	99.67	+	1.53	1.5e-05	0.000699
negative regulation of cell motility (GO:2000146)	282	111	72.82	+	1.52	0.000248	0.00817
regulation of MAPK cascade (GO:0043408)	732	288	189.01	+	1.52	2.07e-09	1.95e-07
regulation of actin filament organization (GO:0110053)	280	110	72.3	+	1.52	0.000301	0.00946
regulation of protein binding (GO:0043393)	214	84	55.26	+	1.52	0.00146	0.0374
defense response to other organism (GO:0098542)	1031	404	266.22	+	1.52	1.38e-12	2.05e-10
positive regulation of innate immune response (GO:0045089)	212	83	54.74	+	1.52	0.00176	0.0436
cell junction assembly (GO:0034329)	284	111	73.33	+	1.51	0.000328	0.0103
positive regulation of cytosolic calcium ion concentration (GO:0007204)	287	112	74.11	+	1.51	0.00028	0.00896
negative regulation of cell migration (GO:0030336)	267	104	68.94	+	1.51	0.000573	0.0166
regulation of protein kinase activity (GO:0045859)	806	313	208.12	+	1.5	1.25e-09	1.25e-07
defense response (GO:0006952)	1430	555	369.24	+	1.5	1.75e-16	4.42e-14
hemostasis (GO:0007599)	302	117	77.98	+	1.5	0.000247	0.00813
regulation of MAP kinase activity (GO:0043405)	346	134	89.34	+	1.5	9.94e-05	0.00364
blood coagulation (GO:0007596)	297	115	76.69	+	1.5	0.000345	0.0107
wound healing (GO:0042060)	442	171	114.13	+	1.5	1.01e-05	0.00049
regulation of cellular component size (GO:0032535)	393	152	101.48	+	1.5	3.46e-05	0.00143
positive regulation of protein kinase activity (GO:0045860)	541	209	139.69	+	1.5	1.08e-06	5.94e-05
transmembrane receptor protein tyrosine kinase signaling pathway (GO:0007169)	526	203	135.82	+	1.49	1.57e-06	8.58e-05
response to virus (GO:0009615)	301	116	77.72	+	1.49	0.000374	0.0114
positive regulation of hydrolase activity (GO:0051345)	774	298	199.86	+	1.49	6.22e-09	5.26e-07
coagulation (GO:0050817)	299	115	77.21	+	1.49	0.000362	0.0111
plasma membrane bounded cell projection morphogenesis (GO:0120039)	510	196	131.69	+	1.49	3.4e-06	0.000178
regulated exocytosis (GO:0045055)	696	267	179.72	+	1.49	5.79e-08	4.26e-06
positive regulation of kinase activity (GO:0033674)	618	237	159.58	+	1.49	3.45e-07	2.17e-05
neuron projection morphogenesis (GO:0048812)	506	194	130.66	+	1.48	3.95e-06	0.000205
positive regulation of response to stimulus (GO:0048584)	2423	928	625.65	+	1.48	1.53e-26	1.52e-23
negative regulation of protein kinase activity (GO:0006469)	235	90	60.68	+	1.48	0.00182	0.0449
regulation of cell morphogenesis involved in differentiation (GO:0010769)	316	121	81.6	+	1.48	0.000324	0.0101
regulation of myeloid cell differentiation (GO:0045637)	238	91	61.45	+	1.48	0.00193	0.047
regulation of cytosolic calcium ion concentration (GO:0051480)	327	125	84.44	+	1.48	0.000259	0.0084
tissue morphogenesis (GO:0048729)	552	211	142.53	+	1.48	1.68e-06	9.13e-05
cell projection morphogenesis (GO:0048858)	514	196	132.72	+	1.48	4.61e-06	0.000236
positive regulation of response to biotic stimulus (GO:0002833)	252	96	65.07	+	1.48	0.00163	0.0411
negative regulation of phosphorylation (GO:0042326)	452	172	116.71	+	1.47	1.93e-05	0.000871
mitotic cell cycle process (GO:1903047)	689	262	177.91	+	1.47	1.23e-07	8.63e-06
regulation of kinase activity (GO:0043549)	916	348	236.52	+	1.47	9.34e-10	9.46e-08
positive regulation of intracellular signal transduction (GO:1902533)	1047	397	270.35	+	1.47	6.94e-11	7.82e-09
positive regulation of MAP kinase activity (GO:0043406)	267	101	68.94	+	1.46	0.0014	0.0361
cytoskeleton organization (GO:0007010)	1213	458	313.21	+	1.46	3.19e-12	4.48e-10
regulation of peptidyl-tyrosine phosphorylation (GO:0050730)	257	97	66.36	+	1.46	0.0018	0.0444
cell part morphogenesis (GO:0032990)	536	202	138.4	+	1.46	6.85e-06	0.000342
mitotic cell cycle phase transition (GO:0044772)	284	107	73.33	+	1.46	0.00102	0.0273
cell cycle phase transition (GO:0044770)	292	110	75.4	+	1.46	0.000943	0.0254
regulation of intracellular signal transduction (GO:1902531)	1827	688	471.76	+	1.46	5.34e-18	1.57e-15
regulation of protein serine/threonine kinase activity (GO:0071900)	526	198	135.82	+	1.46	8.73e-06	0.000428
regulation of actin cytoskeleton organization (GO:0032956)	364	137	93.99	+	1.46	0.00022	0.00741
regulation of cell projection organization (GO:0031344)	707	266	182.56	+	1.46	2.09e-07	1.39e-05
positive regulation of apoptotic process (GO:0043065)	655	246	169.13	+	1.45	6.85e-07	3.98e-05
vascular process in circulatory system (GO:0003018)	261	98	67.39	+	1.45	0.00194	0.0472
positive regulation of transferase activity (GO:0051347)	698	262	180.23	+	1.45	3.32e-07	2.09e-05
regulation of metal ion transport (GO:0010959)	397	149	102.51	+	1.45	0.000137	0.00487
calcium ion homeostasis (GO:0055074)	445	167	114.9	+	1.45	4.88e-05	0.00193
interspecies interaction between organisms (GO:0044419)	2100	788	542.25	+	1.45	2.56e-20	1.02e-17
cell morphogenesis involved in neuron differentiation (GO:0048667)	457	171	118	+	1.45	4.86e-05	0.00192
positive regulation of programmed cell death (GO:0043068)	661	247	170.68	+	1.45	9.29e-07	5.24e-05
regulation of transferase activity (GO:0051338)	1033	386	266.73	+	1.45	5.6e-10	5.78e-08
regulation of actin filament-based process (GO:0032970)	407	152	105.09	+	1.45	0.000133	0.00474
mitotic cell cycle (GO:0000278)	766	286	197.79	+	1.45	1.33e-07	9.21e-06
cell morphogenesis involved in differentiation (GO:0000904)	568	212	146.67	+	1.45	6.38e-06	0.000321
regulation of plasma membrane bounded cell projection organization (GO:0120035)	698	260	180.23	+	1.44	6.16e-07	3.6e-05
extracellular structure organization (GO:0043062)	363	135	93.73	+	1.44	0.000401	0.0121
positive regulation of ion transport (GO:0043270)	288	107	74.37	+	1.44	0.00165	0.0416
second-messenger-mediated signaling (GO:0019932)	345	128	89.08	+	1.44	0.000554	0.0161
cell morphogenesis (GO:0000902)	728	270	187.98	+	1.44	4.49e-07	2.73e-05
tube morphogenesis (GO:0035239)	669	248	172.74	+	1.44	1.59e-06	8.67e-05
regulation of vasculature development (GO:1901342)	340	126	87.79	+	1.44	0.000627	0.0178
cellular calcium ion homeostasis (GO:0006874)	432	160	111.55	+	1.43	0.000134	0.00475
cellular response to chemical stress (GO:0062197)	289	107	74.62	+	1.43	0.00169	0.0424
extracellular matrix organization (GO:0030198)	362	134	93.47	+	1.43	0.000484	0.0144
negative regulation of multicellular organismal process (GO:0051241)	1232	456	318.12	+	1.43	3.57e-11	4.17e-09
axonogenesis (GO:0007409)	392	145	101.22	+	1.43	0.000287	0.00914
exocytosis (GO:0006887)	793	293	204.76	+	1.43	2.05e-07	1.37e-05
supramolecular fiber organization (GO:0097435)	498	184	128.59	+	1.43	4.25e-05	0.00171
regulation of anatomical structure morphogenesis (GO:0022603)	1110	410	286.62	+	1.43	5.61e-10	5.75e-08
positive regulation of cell death (GO:0010942)	715	264	184.62	+	1.43	8.15e-07	4.62e-05
positive regulation of catalytic activity (GO:0043085)	1479	545	381.9	+	1.43	5.68e-13	8.85e-11
positive regulation of multicellular organismal process (GO:0051240)	1787	658	461.43	+	1.43	1.68e-15	3.62e-13
regulation of protein phosphorylation (GO:0001932)	1467	540	378.8	+	1.43	8.7e-13	1.3e-10
regulation of angiogenesis (GO:0045765)	307	113	79.27	+	1.43	0.00151	0.0386
activation of protein kinase activity (GO:0032147)	329	121	84.95	+	1.42	0.00117	0.0309
negative regulation of phosphate metabolic process (GO:0045936)	571	210	147.44	+	1.42	1.5e-05	0.000699
negative regulation of intracellular signal transduction (GO:1902532)	514	189	132.72	+	1.42	4.47e-05	0.00179
regulation of body fluid levels (GO:0050878)	506	186	130.66	+	1.42	4.82e-05	0.00191
cell division (GO:0051301)	498	183	128.59	+	1.42	6.31e-05	0.00243
negative regulation of response to stimulus (GO:0048585)	1840	676	475.11	+	1.42	8.79e-16	2e-13
positive regulation of cell differentiation (GO:0045597)	1010	371	260.8	+	1.42	6.63e-09	5.57e-07
negative regulation of phosphorus metabolic process (GO:0010563)	572	210	147.7	+	1.42	1.54e-05	0.000712
axon development (GO:0061564)	428	157	110.52	+	1.42	0.000228	0.00765
regulation of response to stress (GO:0080134)	1636	599	422.44	+	1.42	8.34e-14	1.44e-11
positive regulation of protein phosphorylation (GO:0001934)	1019	373	263.12	+	1.42	7.62e-09	6.3e-07
response to wounding (GO:0009611)	540	197	139.44	+	1.41	4.48e-05	0.00179
regulation of anatomical structure size (GO:0090066)	527	192	136.08	+	1.41	5.45e-05	0.00213
positive regulation of phosphorylation (GO:0042327)	1096	398	283	+	1.41	4.87e-09	4.23e-07
positive regulation of protein serine/threonine kinase activity (GO:0071902)	350	127	90.37	+	1.41	0.00132	0.0342
regulation of response to stimulus (GO:0048583)	4391	1593	1133.81	+	1.4	1.13e-38	6.01e-35
regulation of neuron projection development (GO:0010975)	521	189	134.53	+	1.4	7.36e-05	0.00281
regulation of cytoskeleton organization (GO:0051493)	563	204	145.37	+	1.4	4.25e-05	0.00171
regulation of multicellular organismal process (GO:0051239)	3243	1173	837.38	+	1.4	2.18e-26	1.93e-23
tube development (GO:0035295)	869	314	224.39	+	1.4	3.5e-07	2.18e-05
cellular component morphogenesis (GO:0032989)	624	225	161.12	+	1.4	2.2e-05	0.000978
positive regulation of molecular function (GO:0044093)	1838	662	474.6	+	1.39	4.68e-14	8.65e-12
enzyme linked receptor protein signaling pathway (GO:0007167)	733	264	189.27	+	1.39	4.08e-06	0.000211
export from cell (GO:0140352)	1035	372	267.25	+	1.39	4.37e-08	3.26e-06
positive regulation of phosphorus metabolic process (GO:0010562)	1169	420	301.85	+	1.39	5.07e-09	4.36e-07
positive regulation of phosphate metabolic process (GO:0045937)	1169	420	301.85	+	1.39	5.07e-09	4.33e-07
regulation of supramolecular fiber organization (GO:1902903)	376	135	97.09	+	1.39	0.0013	0.0339
regulation of cation transmembrane transport (GO:1904062)	354	127	91.41	+	1.39	0.0017	0.0424
regulation of multicellular organismal development (GO:2000026)	2106	755	543.8	+	1.39	1.13e-15	2.49e-13
regulation of phosphorylation (GO:0042325)	1639	587	423.21	+	1.39	4.25e-12	5.68e-10
response to external stimulus (GO:0009605)	2540	909	655.86	+	1.39	7.65e-19	2.53e-16
cellular response to lipid (GO:0071396)	499	178	128.85	+	1.38	0.000243	0.00807
vesicle-mediated transport (GO:0016192)	1972	703	509.2	+	1.38	3.75e-14	7e-12
intracellular signal transduction (GO:0035556)	1689	602	436.12	+	1.38	3.76e-12	5.11e-10
divalent inorganic cation homeostasis (GO:0072507)	486	173	125.49	+	1.38	0.000352	0.0109
cell projection assembly (GO:0030031)	464	165	119.81	+	1.38	0.000462	0.0138
positive regulation of developmental process (GO:0051094)	1410	501	364.08	+	1.38	4.99e-10	5.18e-08
regulation of DNA-binding transcription factor activity (GO:0051090)	442	157	114.13	+	1.38	0.000714	0.0198
embryonic morphogenesis (GO:0048598)	583	207	150.54	+	1.38	9.66e-05	0.00357
positive regulation of cell population proliferation (GO:0008284)	939	333	242.46	+	1.37	6.04e-07	3.55e-05
negative regulation of cell population proliferation (GO:0008285)	700	248	180.75	+	1.37	1.99e-05	0.000891
cellular metal ion homeostasis (GO:0006875)	559	198	144.34	+	1.37	0.000147	0.00517
regulation of hydrolase activity (GO:0051336)	1302	461	336.19	+	1.37	4.25e-09	3.73e-07
secretion by cell (GO:0032940)	986	349	254.6	+	1.37	3.66e-07	2.26e-05
positive regulation of signal transduction (GO:0009967)	1667	590	430.44	+	1.37	1.82e-11	2.26e-09
positive regulation of cell projection organization (GO:0031346)	396	140	102.25	+	1.37	0.00169	0.0423
negative regulation of protein modification process (GO:0031400)	611	216	157.77	+	1.37	8.03e-05	0.00302
metal ion homeostasis (GO:0055065)	623	220	160.87	+	1.37	7.74e-05	0.00292
cellular divalent inorganic cation homeostasis (GO:0072503)	465	164	120.07	+	1.37	0.000668	0.0186
regulation of catalytic activity (GO:0050790)	2395	844	618.42	+	1.36	4.46e-16	1.04e-13
regulation of cell population proliferation (GO:0042127)	1670	587	431.22	+	1.36	4.68e-11	5.43e-09
plasma membrane bounded cell projection assembly (GO:0120031)	447	157	115.42	+	1.36	0.00108	0.0289
positive regulation of protein modification process (GO:0031401)	1250	439	322.77	+	1.36	2.32e-08	1.81e-06
microtubule cytoskeleton organization (GO:0000226)	564	198	145.63	+	1.36	0.000222	0.00748
regulation of vesicle-mediated transport (GO:0060627)	560	196	144.6	+	1.36	0.000298	0.00941
plasma membrane bounded cell projection organization (GO:0120036)	1149	402	296.69	+	1.35	1.22e-07	8.6e-06
neuron projection development (GO:0031175)	697	243	179.97	+	1.35	6.42e-05	0.00247
protein localization to membrane (GO:0072657)	531	185	137.11	+	1.35	0.000507	0.0149
regulation of cell differentiation (GO:0045595)	1883	656	486.22	+	1.35	1.15e-11	1.46e-09
regulation of neurogenesis (GO:0050767)	847	295	218.71	+	1.35	9.54e-06	0.000467
positive regulation of cell communication (GO:0010647)	1861	648	480.53	+	1.35	1.54e-11	1.94e-09
apoptotic process (GO:0006915)	911	317	235.23	+	1.35	4.92e-06	0.000251
regulation of developmental process (GO:0050793)	2668	928	688.91	+	1.35	1.73e-16	4.43e-14
regulation of phosphate metabolic process (GO:0019220)	1838	639	474.6	+	1.35	2.89e-11	3.45e-09
circulatory system process (GO:0003013)	492	171	127.04	+	1.35	0.000911	0.0246
regulation of phosphorus metabolic process (GO:0051174)	1839	639	474.85	+	1.35	2.93e-11	3.47e-09
cellular response to organic substance (GO:0071310)	2358	819	608.87	+	1.35	2.36e-14	4.52e-12
negative regulation of developmental process (GO:0051093)	982	341	253.57	+	1.34	2.31e-06	0.000123
positive regulation of signaling (GO:0023056)	1869	649	482.6	+	1.34	2.36e-11	2.87e-09
regulation of signal transduction (GO:0009966)	3164	1096	816.99	+	1.34	2.46e-19	8.32e-17
positive regulation of transport (GO:0051050)	963	332	248.66	+	1.34	5.15e-06	0.000261
vasculature development (GO:0001944)	528	182	136.34	+	1.33	0.000816	0.0223
response to lipid (GO:0033993)	842	290	217.42	+	1.33	2.44e-05	0.00107
anatomical structure formation involved in morphogenesis (GO:0048646)	899	309	232.13	+	1.33	1.38e-05	0.000655
cell projection organization (GO:0030030)	1196	411	308.82	+	1.33	4.54e-07	2.76e-05
chordate embryonic development (GO:0043009)	655	225	169.13	+	1.33	0.000255	0.00832
negative regulation of cell differentiation (GO:0045596)	725	249	187.2	+	1.33	0.000102	0.00374
neuron development (GO:0048666)	848	291	218.96	+	1.33	3.04e-05	0.00128
regulation of nervous system development (GO:0051960)	962	330	248.4	+	1.33	8.26e-06	0.000406
regulation of cell development (GO:0060284)	977	335	252.27	+	1.33	6.94e-06	0.000346
regulation of secretion (GO:0051046)	738	253	190.56	+	1.33	9.91e-05	0.00364
regulation of protein modification process (GO:0031399)	1885	646	486.73	+	1.33	1.51e-10	1.63e-08
anatomical structure morphogenesis (GO:0009653)	2199	753	567.81	+	1.33	3.56e-12	4.88e-10
secretion (GO:0046903)	1104	378	285.07	+	1.33	1.8e-06	9.74e-05
regulation of programmed cell death (GO:0043067)	1583	542	408.75	+	1.33	7.42e-09	6.18e-07
regulation of neuron differentiation (GO:0045664)	678	232	175.07	+	1.33	0.000232	0.00774
negative regulation of signal transduction (GO:0009968)	1293	442	333.87	+	1.32	2.67e-07	1.73e-05
regulation of localization (GO:0032879)	2794	955	721.45	+	1.32	2.37e-15	5.03e-13
embryo development ending in birth or egg hatching (GO:0009792)	673	230	173.78	+	1.32	0.000259	0.00839
regulation of cellular localization (GO:0060341)	1026	350	264.93	+	1.32	5.86e-06	0.000296
regulation of apoptotic process (GO:0042981)	1561	532	403.07	+	1.32	1.61e-08	1.28e-06
regulation of molecular function (GO:0065009)	3082	1050	795.81	+	1.32	1.03e-16	2.77e-14
regulation of signaling (GO:0023051)	3638	1239	939.38	+	1.32	4.67e-20	1.77e-17
regulation of secretion by cell (GO:1903530)	682	232	176.1	+	1.32	0.00033	0.0103
cellular cation homeostasis (GO:0030003)	638	217	164.74	+	1.32	0.00048	0.0143
regulation of cell communication (GO:0010646)	3599	1224	929.31	+	1.32	1.39e-19	4.79e-17
cation homeostasis (GO:0055080)	706	240	182.3	+	1.32	0.000257	0.00837
regulation of system process (GO:0044057)	601	204	155.19	+	1.31	0.000749	0.0206
animal organ morphogenesis (GO:0009887)	980	332	253.05	+	1.31	1.83e-05	0.000832
negative regulation of signaling (GO:0023057)	1414	478	365.11	+	1.31	2.24e-07	1.48e-05
homeostatic process (GO:0042592)	1682	568	434.31	+	1.31	1.52e-08	1.22e-06
cellular response to chemical stimulus (GO:0070887)	2927	988	755.79	+	1.31	8.8e-15	1.73e-12
inorganic ion homeostasis (GO:0098771)	717	242	185.14	+	1.31	0.000332	0.0103
cellular ion homeostasis (GO:0006873)	652	220	168.35	+	1.31	0.000636	0.018
regulation of cellular component biogenesis (GO:0044087)	981	331	253.31	+	1.31	2.5e-05	0.00109
negative regulation of cell communication (GO:0010648)	1411	476	364.34	+	1.31	2.97e-07	1.89e-05
response to organic substance (GO:0010033)	3025	1020	781.09	+	1.31	3.69e-15	7.52e-13
positive regulation of cellular protein metabolic process (GO:0032270)	1631	549	421.15	+	1.3	3.99e-08	3.01e-06
negative regulation of catalytic activity (GO:0043086)	820	276	211.73	+	1.3	0.000131	0.0047
cellular response to oxygen-containing compound (GO:1901701)	1076	362	277.84	+	1.3	1.23e-05	0.000589
negative regulation of cellular protein metabolic process (GO:0032269)	1060	356	273.71	+	1.3	1.46e-05	0.000691
positive regulation of protein metabolic process (GO:0051247)	1722	578	444.64	+	1.3	2.12e-08	1.67e-06
programmed cell death (GO:0012501)	1043	350	269.32	+	1.3	1.98e-05	0.00089
regulation of cell death (GO:0010941)	1714	573	442.58	+	1.29	4.22e-08	3.17e-06
microtubule-based process (GO:0007017)	799	267	206.31	+	1.29	0.000269	0.00867
cellular homeostasis (GO:0019725)	910	304	234.97	+	1.29	9.69e-05	0.00357
cell development (GO:0048468)	1656	552	427.6	+	1.29	1.03e-07	7.44e-06
response to oxygen-containing compound (GO:1901700)	1605	535	414.43	+	1.29	1.7e-07	1.16e-05
embryo development (GO:0009790)	1027	342	265.18	+	1.29	4.21e-05	0.0017
ion homeostasis (GO:0050801)	791	263	204.25	+	1.29	0.00039	0.0119
cell death (GO:0008219)	1080	359	278.87	+	1.29	3.07e-05	0.00129
cell cycle process (GO:0022402)	1062	353	274.22	+	1.29	3.57e-05	0.00146
negative regulation of programmed cell death (GO:0043069)	924	307	238.59	+	1.29	0.000125	0.0045
negative regulation of protein metabolic process (GO:0051248)	1129	375	291.52	+	1.29	1.89e-05	0.000856
negative regulation of apoptotic process (GO:0043066)	907	300	234.2	+	1.28	0.000195	0.00663
regulation of mitotic cell cycle (GO:0007346)	638	211	164.74	+	1.28	0.00185	0.0456
circulatory system development (GO:0072359)	880	291	227.23	+	1.28	0.000244	0.00807
cellular chemical homeostasis (GO:0055082)	753	249	194.43	+	1.28	0.000692	0.0193
negative regulation of cellular component organization (GO:0051129)	724	239	186.95	+	1.28	0.000982	0.0264
positive regulation of cellular component organization (GO:0051130)	1225	404	316.31	+	1.28	1.61e-05	0.000744
positive regulation of biological process (GO:0048518)	6272	2059	1619.51	+	1.27	9.23e-30	1.33e-26
negative regulation of molecular function (GO:0044092)	1176	386	303.66	+	1.27	3.49e-05	0.00143
signal transduction (GO:0007165)	5154	1691	1330.83	+	1.27	9.83e-23	5.79e-20
neurogenesis (GO:0022008)	1692	555	436.9	+	1.27	4.9e-07	2.96e-05
viral process (GO:0016032)	816	267	210.7	+	1.27	0.000818	0.0223
signaling (GO:0023052)	5516	1803	1424.3	+	1.27	4.5e-24	3.25e-21
chemical homeostasis (GO:0048878)	1129	368	291.52	+	1.26	8.67e-05	0.00323
cell communication (GO:0007154)	5608	1823	1448.06	+	1.26	2.03e-23	1.34e-20
positive regulation of cellular process (GO:0048522)	5680	1846	1466.65	+	1.26	9e-24	6.22e-21
generation of neurons (GO:0048699)	1588	516	410.04	+	1.26	3.35e-06	0.000176
regulation of transport (GO:0051049)	1839	597	474.85	+	1.26	5.46e-07	3.26e-05
regulation of protein localization (GO:0032880)	992	322	256.15	+	1.26	0.000346	0.0107
symbiotic process (GO:0044403)	908	294	234.46	+	1.25	0.000669	0.0187
tissue development (GO:0009888)	1781	576	459.88	+	1.25	1.28e-06	7.05e-05
cell cycle (GO:0007049)	1380	446	356.33	+	1.25	2.58e-05	0.00112
localization (GO:0051179)	5850	1882	1510.55	+	1.25	1.52e-22	8.31e-20
negative regulation of cell death (GO:0060548)	1017	327	262.6	+	1.25	0.00052	0.0153
regulation of cellular protein metabolic process (GO:0032268)	2685	863	693.3	+	1.24	3.07e-09	2.77e-07
regulation of cellular component organization (GO:0051128)	2439	783	629.78	+	1.24	2.53e-08	1.95e-06
regulation of protein metabolic process (GO:0051246)	2842	911	733.84	+	1.24	1.63e-09	1.58e-07
carbohydrate derivative metabolic process (GO:1901135)	1015	325	262.09	+	1.24	0.000661	0.0185
regulation of biological quality (GO:0065008)	4103	1311	1059.45	+	1.24	1.08e-13	1.81e-11
response to organonitrogen compound (GO:0010243)	1008	322	260.28	+	1.24	0.000814	0.0223
neuron differentiation (GO:0030182)	1050	335	271.12	+	1.24	0.000627	0.0178
response to organic cyclic compound (GO:0014070)	894	285	230.84	+	1.23	0.00192	0.047
response to nitrogen compound (GO:1901698)	1093	348	282.23	+	1.23	0.000615	0.0175
response to stimulus (GO:0050896)	8531	2708	2202.82	+	1.23	5.16e-35	1.37e-31
membrane organization (GO:0061024)	942	299	243.24	+	1.23	0.00172	0.0429
epithelium development (GO:0060429)	1128	358	291.26	+	1.23	0.000578	0.0167
response to stress (GO:0006950)	3644	1156	940.93	+	1.23	2.96e-11	3.48e-09
nervous system development (GO:0007399)	2432	769	627.97	+	1.22	2.72e-07	1.75e-05
cellular response to endogenous stimulus (GO:0071495)	1157	365	298.75	+	1.22	0.00075	0.0206
animal organ development (GO:0048513)	3266	1030	843.32	+	1.22	1.58e-09	1.55e-07
regulation of organelle organization (GO:0033043)	1335	421	344.71	+	1.22	0.00027	0.00867
cellular response to stimulus (GO:0051716)	6799	2135	1755.59	+	1.22	5.45e-22	2.71e-19
establishment of localization (GO:0051234)	4694	1471	1212.05	+	1.21	2.39e-13	3.87e-11
positive regulation of metabolic process (GO:0009893)	3863	1209	997.48	+	1.21	1.44e-10	1.57e-08
negative regulation of biological process (GO:0048519)	5618	1755	1450.64	+	1.21	4.12e-16	9.77e-14
cell differentiation (GO:0030154)	3781	1180	976.3	+	1.21	4.63e-10	4.84e-08
transport (GO:0006810)	4562	1422	1177.97	+	1.21	2.92e-12	4.15e-10
cellular developmental process (GO:0048869)	3835	1194	990.25	+	1.21	5.68e-10	5.79e-08
system development (GO:0048731)	4516	1405	1166.09	+	1.2	7.71e-12	1.01e-09
response to endogenous stimulus (GO:0009719)	1431	445	369.5	+	1.2	0.000461	0.0138
positive regulation of macromolecule metabolic process (GO:0010604)	3560	1107	919.24	+	1.2	4.09e-09	3.61e-07
positive regulation of cellular metabolic process (GO:0031325)	3392	1053	875.86	+	1.2	1.62e-08	1.28e-06
cellular localization (GO:0051641)	3014	928	778.25	+	1.19	5.48e-07	3.26e-05
anatomical structure development (GO:0048856)	5497	1691	1419.4	+	1.19	2.43e-13	3.9e-11
positive regulation of nitrogen compound metabolic process (GO:0051173)	3209	986	828.61	+	1.19	2.56e-07	1.67e-05
negative regulation of cellular process (GO:0048523)	4955	1521	1279.45	+	1.19	1.78e-11	2.22e-09
multicellular organism development (GO:0007275)	5115	1567	1320.76	+	1.19	1.09e-11	1.4e-09
developmental process (GO:0032502)	5952	1820	1536.88	+	1.18	9e-14	1.54e-11
establishment of localization in cell (GO:0051649)	2386	728	616.1	+	1.18	3.5e-05	0.00143
positive regulation of gene expression (GO:0010628)	2305	693	595.18	+	1.16	0.000235	0.00784
negative regulation of gene expression (GO:0010629)	2043	614	527.53	+	1.16	0.000568	0.0165
response to chemical (GO:0042221)	4414	1317	1139.75	+	1.16	2.43e-07	1.59e-05
negative regulation of metabolic process (GO:0009892)	3178	947	820.6	+	1.15	3.19e-05	0.00133
negative regulation of macromolecule metabolic process (GO:0010605)	2928	872	756.05	+	1.15	7.68e-05	0.00291
cellular component organization (GO:0016043)	5695	1692	1470.52	+	1.15	2.96e-09	2.71e-07
cellular component assembly (GO:0022607)	2393	708	617.9	+	1.15	0.000839	0.0228
cellular component organization or biogenesis (GO:0071840)	5915	1738	1527.33	+	1.14	2.34e-08	1.81e-06
negative regulation of nitrogen compound metabolic process (GO:0051172)	2486	727	641.92	+	1.13	0.00178	0.044
negative regulation of cellular metabolic process (GO:0031324)	2685	783	693.3	+	1.13	0.00146	0.0374
regulation of biological process (GO:0050789)	11953	3481	3086.42	+	1.13	1.19e-22	6.78e-20
regulation of cellular process (GO:0050794)	11396	3314	2942.6	+	1.13	7.21e-20	2.54e-17
biological regulation (GO:0065007)	12625	3652	3259.94	+	1.12	4.78e-23	2.92e-20
organelle organization (GO:0006996)	3568	1026	921.3	+	1.11	0.000904	0.0245
multicellular organismal process (GO:0032501)	7139	2014	1843.38	+	1.09	1.49e-05	0.000695
regulation of metabolic process (GO:0019222)	7059	1987	1822.73	+	1.09	2.89e-05	0.00123
regulation of macromolecule metabolic process (GO:0060255)	6508	1826	1680.45	+	1.09	0.000159	0.00552
cellular process (GO:0009987)	15625	4383	4034.58	+	1.09	3.36e-24	2.54e-21
biological_process (GO:0008150)	17984	4937	4643.7	+	1.06	5.15e-29	5.85e-26
cellular aromatic compound metabolic process (GO:0006725)	2984	678	770.51	-	0.88	0.0011	0.0291
heterocycle metabolic process (GO:0046483)	2936	663	758.11	-	0.87	0.000731	0.0202
nucleobase-containing compound metabolic process (GO:0006139)	2740	611	707.5	-	0.86	0.000419	0.0126
nucleic acid metabolic process (GO:0090304)	2240	471	578.4	-	0.81	1.38e-05	0.000656
gene expression (GO:0010467)	2112	433	545.35	-	0.79	2.89e-06	0.000153
RNA metabolic process (GO:0016070)	1628	316	420.37	-	0.75	7.9e-07	4.5e-05
nervous system process (GO:0050877)	1411	252	364.34	-	0.69	8.76e-09	7.21e-07
ribonucleoprotein complex biogenesis (GO:0022613)	470	82	121.36	-	0.68	0.00064	0.018
ncRNA metabolic process (GO:0034660)	526	88	135.82	-	0.65	7.7e-05	0.00291
ncRNA processing (GO:0034470)	433	72	111.81	-	0.64	0.000291	0.00922
RNA processing (GO:0006396)	924	146	238.59	-	0.61	3.02e-09	2.75e-07
Unclassified (UNCLASSIFIED)	2867	447	740.3	-	0.6	5.15e-29	6.29e-26
mRNA processing (GO:0006397)	486	70	125.49	-	0.56	9.46e-07	5.29e-05
sensory perception (GO:0007600)	984	136	254.08	-	0.54	6.98e-14	1.25e-11
mRNA splicing, via spliceosome (GO:0000398)	303	41	78.24	-	0.52	3.74e-05	0.00152
RNA splicing, via transesterification reactions with bulged adenosine as nucleophile (GO:0000377)	303	41	78.24	-	0.52	3.74e-05	0.00152
RNA splicing, via transesterification reactions (GO:0000375)	306	41	79.01	-	0.52	2.27e-05	0.001
RNA splicing (GO:0008380)	407	54	105.09	-	0.51	6.6e-07	3.84e-05
keratinization (GO:0031424)	226	28	58.36	-	0.48	8.47e-05	0.00317
ATP metabolic process (GO:0046034)	208	23	53.71	-	0.43	2.55e-05	0.00111
tRNA processing (GO:0008033)	132	14	34.08	-	0.41	0.000621	0.0177
detection of stimulus (GO:0051606)	709	74	183.07	-	0.4	3.24e-17	9.37e-15
tRNA metabolic process (GO:0006399)	195	20	50.35	-	0.4	1.27e-05	0.000608
translational elongation (GO:0006414)	125	12	32.28	-	0.37	0.000275	0.00882
mitochondrial gene expression (GO:0140053)	141	12	36.41	-	0.33	3.03e-05	0.00128
mitochondrial respiratory chain complex assembly (GO:0033108)	102	8	26.34	-	0.3	0.000206	0.00699
DNA-templated transcription, elongation (GO:0006354)	92	7	23.76	-	0.29	0.000399	0.0121
translational termination (GO:0006415)	97	7	25.05	-	0.28	0.000207	0.00702
mitochondrial translational elongation (GO:0070125)	88	6	22.72	-	0.26	0.00027	0.0087
mitochondrial ATP synthesis coupled electron transport (GO:0042775)	88	6	22.72	-	0.26	0.00027	0.00868
mitochondrial translational termination (GO:0070126)	89	6	22.98	-	0.26	0.000185	0.00635
ATP synthesis coupled electron transport (GO:0042773)	89	6	22.98	-	0.26	0.000185	0.00634
transcription elongation from RNA polymerase II promoter (GO:0006368)	75	5	19.37	-	0.26	0.000722	0.02
mitochondrial translation (GO:0032543)	113	7	29.18	-	0.24	1.16e-05	0.00056
amino acid activation (GO:0043038)	55	3	14.2	-	0.21	0.00173	0.0431
sensory perception of chemical stimulus (GO:0007606)	540	28	139.44	-	0.2	1.71e-26	1.59e-23
detection of chemical stimulus (GO:0009593)	521	27	134.53	-	0.2	1.36e-25	1.13e-22
oxidative phosphorylation (GO:0006119)	120	6	30.99	-	0.19	7.11e-07	4.11e-05
detection of stimulus involved in sensory perception (GO:0050906)	549	25	141.76	-	0.18	3.47e-29	4.59e-26
NADH dehydrogenase complex assembly (GO:0010257)	66	3	17.04	-	0.18	0.000253	0.00831
mitochondrial respiratory chain complex I assembly (GO:0032981)	66	3	17.04	-	0.18	0.000253	0.0083
tRNA aminoacylation for protein translation (GO:0006418)	50	2	12.91	-	0.15	0.00151	0.0387
sensory perception of smell (GO:0007608)	468	14	120.84	-	0.12	1.59e-30	2.53e-27
detection of chemical stimulus involved in sensory perception (GO:0050907)	484	14	124.98	-	0.11	5.54e-32	1.1e-28
detection of chemical stimulus involved in sensory perception of smell (GO:0050911)	439	6	113.36	-	0.05	7.73e-36	2.46e-32
